# Supplementary material for: Regulation of Active DNA Demethylation by a Methyl-CpG-Binding Domain Protein in Arabidopsis thaliana
Source: PLoS Genet. 2015 May 1;11(5):e1005210. doi: 10.1371/journal.pgen.1005210 (PMC4416881; doi:10.1371/journal.pgen.1005210)
Supplement: S1 Table — (XLS) [file pgen.1005210.s009.xls]

## Sheet: IDM-HA-YFP purification
List of identified unique peptides from mass-spectrometric analysis (IDM1-HA-YFP)
IDM1 peptide sequences	Counts (236)
EVFFGSDPGNTTK	4
EVFFGSDPGNTTKR	5
CLVTGAINFECDSSK	1
NVNSSLSSNSVVTSGYACPQGFEASASR	2
HLDARDEKGSALHGFPTSDIAR	4
DEKGSALHGFPTSDIAR	7
GSALHGFPTSDIAR	8
ETIPLHLVESSNK	4
ETIPLHLVESSNKGVSTSSYLLK	3
GVSTSSYLLK	4
GREVYLGGIVSGK	5
EVYLGGIVSGK	7
SLNLDKCDGKEFK	2
AIASPVSQESFATR	8
MISVGASTPHSEK	11
ACFPLQLNNGSK	3
VSPNELIMSK	6
IDPKEDPRPLLYK	1
KHVDTFYISPEGR	23
KHVDTFYISPEGRK	3
HVDTFYISPEGR	9
HVDTFYISPEGRK	4
KFREFGSAWK	1
FREFGSAWK	2
ALGGILLADR	6
ALGGILLADRK	6
ALGGILLADRKLMDTGTK	2
NLNLANTR	3
ISSQKVSSRLER	1
QSIIGKEISGTHEQEASK	6
QSIIGKEISGTHEQEASKGIVASK	2
LIAEDMHESVMR	8
KHYTQDDDLMGSTITR	4
SSSNVENHFFQGNWSILGPR	10
TVLSWLIATK	11
VISRDEVIQLRDPDDDTVVK	3
VGIINPNADGLSWSILK	4
CFQEDGMVHSAR	2
RINLMVFPGTTLLKK	1
INLMVFPGTTLLK	6
INLMVFPGTTLLKK	9
KTLYESTKPSTMK	1
TLYESTKPSTMK	3
TLYESTKPSTMKGVCLSKER	1
ERNNPSNKEADLEPGLDK	1
NNPSNKEADLEPGLDK	4
EADLEPGLDK	2
TTVVSIGEEEEEECLQK	1
TTVVSIGEEEEEECLQKDVSK	1
DVSKLSEEGK	1
DVSKLSEEGKETTR	8
LSEEGKETTR	2
IDL1 peptide sequences	Counts (36)
FPQFTHFFPTNLHPQK	1
GIVVIDDPAVGFINKEELQR	1
LSGDIPESQGMK	1
NGESAFSGIVSDQDYYSFVK	1
KNKEEEAVTGHAVSGTSK	1
NKEEEAVTGHAVSGTSK	1
NKEEEAVTGHAVSGTSKTPER	1
FRETYK	1
TDKPIPFSSEMKESDAEPSVVTTGTASK	1
ESDAEPSVVTTGTASK	4
ETLGSSVGVVDIGVNK	3
VAYFFQVALPGVR	7
VAYFFQVALPGVRK	2
LCFNLPGPVDPR	1
LFSPNFRSDGIFEGVIIR	4
SDGIFEGVIIR	6
MBD7 peptide sequences	Counts (40)
SSNNGVVDTYFIEPGTGR	3
QFSSLEAIHR	5
HLAGEVNDRR	1
AGSFFQDKTR	6
GWSVEEVPR	3
SLVSVER	1
NSIEQQLR	1
DFRLPDGWIVEEKPR	2
SYIEPGTGNK	2
FQSEVIDPNPPK	8
FQSEVIDPNPPKK	5
HTWSEAFVSLIEDRS	3
IDM2 peptide sequences	Counts (42)
QSAFQIQALK	1
NVVVDELSGSLMK	2
NVVVDELSGSLMKR	3
VYYHIIR	2
NVDPSLVMKPK	5
RNDSNRDYPLFVDLFPR	9
NDSNRDYPLFVDLFPR	10
SNGVVAANEVK	1
YFSCEVEDNGK	1
YSHVFEMQTR	3
SLCPPGNFSVSFR	2
LPGPVHPHEFSGNFGTDGILEGVVMK	3
MBD6 peptide sequences	Counts (1)
DWSTAFTFITSR	1

## Sheet: IDM2-GFP purification
List of identified unique peptides from mass-spectrometric analysis (IDM2-GFP)
IDM2 peptide sequences	Counts (247)
QSAFQIQALK	11
QSAFQIQALKNVVVDELSGSLMK	5
QSAFQIQALKNVVVDELSGSLMKR	5
NVVVDELSGSLMK	15
NVVVDELSGSLMKR	9
AELERVYYHIIR	2
VYYHIIR	9
NVDPSLVMKPK	12
NVDPSLVMKPKK	3
KLREYFNAK	3
LREYFNAK	1
LREYFNAKR	1
RNDSNRDYPLFVDLFPR	18
NDSNRDYPLFVDLFPR	58
NDSNRDYPLFVDLFPRK	1
DYPLFVDLFPR	41
SIVFINDPDTSCMR	1
SIVFINDPDTSCMREECVAR	4
LTGLDSFALSLSVDVTK	1
VSLPGVKR	2
DERYFSCEVEDNGKVLVR	2
YFSCEVEDNGK	5
YFSCEVEDNGKVLVR	8
RYSHVFEMQTR	4
YSHVFEMQTR	14
SLCPPGNFSVSFR	9
LPGPVHPHEFSGNFGTDGILEGVVMK	3
IDM1 peptide sequences	Counts (162)
EVFFGSDPGNTTKR	3
CLVTGAINFECDSSK	3
GSALHGFPTSDIAR	3
ETIPLHLVESSNK	7
ETIPLHLVESSNKGVSTSSYLLK	4
GVSTSSYLLK	4
GREVYLGGIVSGK	6
EVYLGGIVSGK	3
SLNLDKCDGKEFK	4
AIASPVSQESFATR	9
MISVGASTPHSEK	10
ACFPLQLNNGSK	3
VSPNELIMSK	6
KHVDTFYISPEGR	9
HVDTFYISPEGR	5
HVDTFYISPEGRK	1
KFREFGSAWK	2
FREFGSAWK	1
ALGGILLADR	6
ALGGILLADRK	4
NLNLANTR	1
QSIIGKEISGTHEQEASK	3
EISGTHEQEASKGIVASK	2
LIAEDMHESVMR	1
LIAEDMHESVMRK	1
KHYTQDDDLMGSTITR	3
HYTQDDDLMGSTITR	2
SSSNVENHFFQGNWSILGPR	4
TVLSWLIATK	5
TVLSWLIATKVISR	1
TVSLSEFK	1
YHGTCLQGISK	2
KLFPETYFCGK	4
VGIINPNADGLSWSILK	5
CFQEDGMVHSAR	3
TGIDMIPHVLYNWGSTFAR	3
ILVAAIEEMLMSLK	3
ILVAAIEEMLMSLKVEK	3
INLMVFPGTTLLK	5
INLMVFPGTTLLKK	13
TLYESTKPSTMK	2
NNPSNKEADLEPGLDK	1
DVSKLSEEGKETTR	1
IDL1 peptide sequences	Counts (39)
GLPPYTLMHIGSSSLTVSQLQNLYYNVLR	1
SSLLLHPDMIYMYLK	2
YSPSHEIVK	1
GIVVIDDPAVGFINK	1
GIVVIDDPAVGFINKEELQR	2
NGESAFSGIVSDQDYYSFVK	1
KNKEEEAVTGHAVSGTSK	2
NKEEEAVTGHAVSGTSK	5
ESDAEPSVVTTGTASK	1
ETLGSSVGVVDIGVNK	3
VAYFFQVALPGVR	2
VAYFFQVALPGVRK	1
LCFNLPGPVDPR	6
LFSPNFR	1
LFSPNFRSDGIFEGVIIR	2
SDGIFEGVIIR	8
MBD7 peptide sequences	Counts (22)
ETQLQIADPTSFCGK	1
SSNNGVVDTYFIEPGTGR	3
QFSSLEAIHR	3
AGSFFQDKTR	1
KNSHYIDKYYVER	2
NSHYIDKYYVER	1
NSIEQQLR	2
SSSHIDRSYIEPGTGNKFR	1
SYIEPGTGNKFR	4
FQSEVIDPNPPK	1
FQSEVIDPNPPKK	2
FQSEVIDPNPPKKVK	1

## Sheet: MYC-IDL1 purification 1#
List of identified unique peptides from mass-spectrometric analysis (MYC-IDL1)
IDL1 peptide sequences	Counts (159)
SSLLIHPDMIYMYLK	8
FPQFTHFFPTNLHPQK	5
FPQFTHFFPTNLHPQKR	1
RYSPSHEIVK	5
YSPSHEIVK	5
GIVVIDDPAVGFINK	3
GIVVIDDPAVGFINKEELQR	2
CLSRLDDLKIDR	2
LDDLKIDR	6
LDDLKIDRVTSLSPR	6
IDRVTSLSPR	10
VNLDESRETEQDCSR	5
RKEGEDAVASCVISEPER	1
EGEDAVASCVISEPER	3
LSGDIPESQGMK	9
LSGDIPESQGMKQDCSR	3
NGESAFSGIVSDQDYYSFVK	2
KNKEEEAVTGHAVSGTSK	10
NKEEEAVTGHAVSGTSK	11
NKEEEAVTGHAVSGTSKTPER	8
EEEAVTGHAVSGTSK	2
NGETLMEREK	1
EKTDKPIPFSSEMK	2
EKTDKPIPFSSEMKESDAEPSVVTTGTASK	3
TDKPIPFSSEMK	2
TDKPIPFSSEMKESDAEPSVVTTGTASK	3
ESDAEPSVVTTGTASK	5
ETLGSSVGVVDIGVNK	7
VAYFFQVALPGVR	4
VAYFFQVALPGVRK	3
VILEGSTTR	4
VILEGSTTRGEK	6
VFEMNIRK	1
LCFNLPGPVDPR	1
LFSPNFRSDGIFEGVIIR	1
SDGIFEGVIIR	9
IDM1 peptide sequences	Counts (41)
EVFFGSDPGNTTKR	2
ETIPLHLVESSNK	2
GVSTSSYLLK	1
GREVYLGGIVSGK	2
AIASPVSQESFATR	8
MISVGASTPHSEK	5
HVDTFYISPEGR	4
ALGGILLADR	1
ALGGILLADRK	8
EISGTHEQEASKGIVASK	1
KHYTQDDDLMGSTITR	2
TVLSWLIATK	2
TLYESTKPSTMK	3
MBD7 peptide sequences	Counts (21)
ETQLQIADPTSFCGK	1
SSNNGVVDTYFIEPGTGR	2
QFSSLEAIHR	4
AGSFFQDKTR	5
GWSVEEVPRK	1
NSHYIDKYYVER	1
NSIEQQLR	2
LPDGWIVEEKPR	1
SYIEPGTGNK	1
SYIEPGTGNKFR	3
IDM2 peptide sequences	Counts (20)
QSAFQIQALK	1
NVVVDELSGSLMK	6
NVVVDELSGSLMKR	1
VYYHIIR	3
NVDPSLVMKPK	2
KLREYFNAK	1
NDSNRDYPLFVDLFPR	2
YSHVFEMQTR	4

## Sheet: MYC-IDL1 purification 2#
List of all identified unique peptides from mass-spectrometric analysis (MYC-IDL1)
IDL1 peptide sequences	Counts (32)
RYSPSHEIVK	4
YSPSHEIVK	2
LDDLKIDR	5
IDRVTSLSPR	2
LSGDIPESQGMK	1
KNKEEEAVTGHAVSGTSK	1
NKEEEAVTGHAVSGTSK	5
EKTDKPIPFSSEMKESDAEPSVVTTGTASK	1
ESDAEPSVVTTGTASK	2
ETLGSSVGVVDIGVNK	2
VILEGSTTR	1
VILEGSTTRGEK	2
SDGIFEGVIIR	4
MBD6 peptide sequences	Counts (9)
IGMANGTDQVNHQTESK	1
AAPGDNWLPPGWR	1
TSGATAGSVDKYYYEPNTGR	3
TSGATAGSVDKYYYEPNTGRK	2
KAENTYFNPDHFEGQGSNR	1
AENTYFNPDHFEGQGSNR	1

## Sheet: list of IDM1 co-purified 
List of IDM1-3HA-YFP co-purified proteins.
Gene Accession	Protein Name	Protein Accession	NSAF	Fraction of IDM1	Score	Mass	Spectra	Unique Peptides	% Seq. Cov	Description
ATCG00490.1		IPI00535114	0.0156287	1.5012	2263	53435	114	30	49.7	Tax_Id=3702 Gene_Symbol=RBCL Ribulose bisphosphate carboxylase large chain
AT1G72270		IPI00991317	0.0132829	1.2758	1223	46106	57	22	56.3	Tax_Id=3702 Gene_Symbol=AT1G72270 CONTAINS InterPro DOMAIN/s: Ribosome 60S biogenesis N-terminal (InterPro:IPR021714)
AT3G11770.1		IPI00530218	0.0132484	1.2725	1284	23113	65	11	49.5	Tax_Id=3702 Gene_Symbol=AT3G11770 nucleic acid binding
AT1G13440.1		IPI00518090	0.0120365	1.1561	1926	37004	94	16	51.5	Tax_Id=3702 Gene_Symbol=GAPC2 GAPC2 (GLYCERALDEHYDE-3-PHOSPHATE DEHYDROGENASE C2); NAD or NADH binding / binding / catalytic/ glyceraldehyde-3-phosphate dehydrogenase (phosphorylating)/ glyceraldehyde-3-phosphate dehydrogenase
AT2G21660.1		IPI00542675	0.0115051	1.1051	970	16937	34	7	51.1	Tax_Id=3702 Gene_Symbol=CCR2 Isoform 1 of Glycine-rich RNA-binding protein 7
AT1G67090.1		IPI00539020	0.0108697	1.0441	471	20488	27	8	41.1	Tax_Id=3702 Gene_Symbol=RBCS1A Ribulose bisphosphate carboxylase small chain 1A, chloroplastic
ATCG00480.1		IPI00525776	0.0108343	1.0407	1203	53957	53	21	57.2	Tax_Id=3702 Gene_Symbol=PB ATP synthase subunit beta, chloroplastic
AT5G38420.1		IPI00523477	0.0107991	1.0373	532	20622	31	8	43.1	Tax_Id=3702 Gene_Symbol=AT5G38420 Ribulose bisphosphate carboxylase small chain 2B, chloroplastic
AT1G42970.1		IPI00541680	0.0104203	1.0009	1026	48086	48	18	37.8	Tax_Id=3702 Gene_Symbol=GAPB Glyceraldehyde-3-phosphate dehydrogenase B, chloroplastic
AT3G26650.1		IPI00537303	0.0104191	1.0008	1733	42748	66	16	45.2	Tax_Id=3702 Gene_Symbol=GAPA Glyceraldehyde-3-phosphate dehydrogenase A, chloroplastic
AT3G14980.1	IDM1	IPI00540986	0.0104106	1	4599	133697	236	52	39	Tax_Id=3702 Gene_Symbol=AT3G14980 PHD finger transcription factor, putative
AT1G23410.1		IPI00520784	0.00933668	0.8968	269	17889	37	6	25	Tax_Id=3702 Gene_Symbol=AT1G23410 Ubiquitin-40S ribosomal protein S27a-1
AT1G12900		IPI00544582	0.00904124	0.8684	1720	43105	64	14	42.9	Tax_Id=3702 Gene_Symbol=GAPA-2 Glyceraldehyde 3-phosphate dehydrogenase A subunit 2
AT2G39730.2		IPI00518163	0.00902454	0.8668	2875	49354	87	16	35.2	Tax_Id=3702 Gene_Symbol=RCA Isoform Short of Ribulose bisphosphate carboxylase/oxygenase activase, chloroplastic
AT5G59800.1	MBD7	IPI00524605	0.00871724	0.8373	749	35127	40	11	40.8	Tax_Id=3702 Gene_Symbol=MBD7 Isoform 1 of Methyl-CpG-binding domain-containing protein 7
AT5G02500.1		IPI00543293	0.00854001	0.8203	1023	71712	54	22	32.7	Tax_Id=3702 Gene_Symbol=HSC70-1 Heat shock cognate 70 kDa protein 1
AT1G20870.1	IDL1	IPI00545650	0.0084886	0.8153	925	52470	36	16	39.7	Tax_Id=3702 Gene_Symbol=AT1G20870 unknown protein
AT1G54840.1	IDM2	IPI00531355	0.00841176	0.808	531	39712	42	12	37.2	Tax_Id=3702 Gene_Symbol=AT1G54840 unknown protein
AT5G06450.1		IPI00525436	0.00837824	0.8047	598	23258	22	7	40.8	Tax_Id=3702 Gene_Symbol=AT5G06450 Uncharacterized protein At5g06450
AT3G52930.1		IPI00517861	0.00716386	0.6881	641	38858	34	10	40.2	Tax_Id=3702 Gene_Symbol=AT3G52930 fructose-bisphosphate aldolase, putative
AT4G31270.1		IPI00541003	0.00662123	0.636	535	33634	26	8	28.9	Tax_Id=3702 Gene_Symbol=AT4G31270 transcription factor
ATCG00120.1		IPI00540632	0.00653801	0.628	332	55351	20	13	26.2	Tax_Id=3702 Gene_Symbol=ATPA ATP synthase subunit alpha, chloroplastic
AT4G38970.1		IPI00541448	0.00645398	0.6199	835	43132	33	10	27.1	Tax_Id=3702 Gene_Symbol=FBA2 Probable fructose-bisphosphate aldolase 2, chloroplastic
AT5G02490.1		IPI00523903	0.0062084	0.5963	846	71741	33	16	24.8	Tax_Id=3702 Gene_Symbol=AT5G02490 Heat shock cognate 70 kDa protein 2
AT5G07030.1		IPI00523748	0.00619095	0.5947	505	49461	22	11	29.5	Tax_Id=3702 Gene_Symbol=AT5G07030 aspartic-type endopeptidase
AT2G37270.1		IPI00538615	0.006028	0.579	530	23090	17	5	27.1	Tax_Id=3702 Gene_Symbol=RPS5B 40S ribosomal protein S5-1
AT3G08580.1		IPI00546691	0.00602786	0.579	240	41563	19	9	26.2	Tax_Id=3702 Gene_Symbol=AAC1 ADP,ATP carrier protein 1, mitochondrial
AT2G01250.1		IPI00544214	0.00592073	0.5687	219	28210	12	6	21.1	Tax_Id=3702 Gene_Symbol=AT2G01250 60S ribosomal protein L7-2
AT1G29910.1		IPI00527705	0.005909	0.5676	446	28266	27	6	18.4	Tax_Id=3702 Gene_Symbol=CAB3;CAB2 Chlorophyll a-b binding protein 2, chloroplastic
AT4G20360.1		IPI00520474	0.00590194	0.5669	558	51883	20	11	23.5	Tax_Id=3702 Gene_Symbol=RABE1b Elongation factor Tu, chloroplastic
AT2G21330.1		IPI00549111	0.00581627	0.5587	308	43075	18	9	21.1	Tax_Id=3702 Gene_Symbol=FBA1 Probable fructose-bisphosphate aldolase 1, chloroplastic
AT1G31330.1		IPI00535877	0.00572102	0.5495	462	24329	17	5	27.6	Tax_Id=3702 Gene_Symbol=PSAF Photosystem I reaction center subunit III, chloroplastic
AT1G20620.4		IPI00657532	0.00566016	0.5437	357	44263	19	9	28.6	Tax_Id=3702 Gene_Symbol=CAT3 CAT3 (CATALASE 3); catalase
AT5G08690.1		IPI00516234	0.0055817	0.5361	626	59847	20	12	34.7	Tax_Id=3702 Gene_Symbol=AT5G08690 ATP synthase subunit beta-2, mitochondrial
AT5G24780.1		IPI00526162	0.00550199	0.5285	369	30357	29	6	24.1	Tax_Id=3702 Gene_Symbol=VSP1 Vegetative storage protein 1
AT1G10630		IPI00518373	0.00538778	0.5175	99	20667	10	4	33.1	Tax_Id=3702 Gene_Symbol=ARFA1F ADP-ribosylation factor A1F
AT2G41840.1		IPI00533598	0.00537279	0.5161	274	31087	14	6	21.8	Tax_Id=3702 Gene_Symbol=AT2G41840 40S ribosomal protein S2-3
AT1G54270.1		IPI00522023	0.00532206	0.5112	525	47075	24	9	27.2	Tax_Id=3702 Gene_Symbol=EIF4A-2 Eukaryotic initiation factor 4A-2
AT5G35630.1		IPI00534852	0.00524353	0.5037	320	47780	20	9	18.1	Tax_Id=3702 Gene_Symbol=GS2 Glutamine synthetase, chloroplastic/mitochondrial
