# Supplementary material for: Regulation of Active DNA Demethylation by a Methyl-CpG-Binding Domain Protein in Arabidopsis thaliana
Source: PLoS Genet. 2015 May 1;11(5):e1005210. doi: 10.1371/journal.pgen.1005210 (PMC4416881; doi:10.1371/journal.pgen.1005210)
Supplement: S2 Table — (XLSX) [file pgen.1005210.s010.xlsx]

## Sheet: Col-YW_mbd7.dep4.win300.dmc7.ga
Position	type	hyper_DMP	hypo_DMP	overlap-gene	Strand	Gene_type	GeneAnnot	overlap-TE	TEFamily	Intergenic	overlap_ros1-4	overlap_idm1-1	DT-id
Chr1:153975-154349	hyper	7	0	AT1G01410	+	protein_coding_gene	Symbols: APUM22, PUM22 | pumilio 22 | chr1:153113-154198 FORWARD LENGTH=361	AT1TE00470	LINE/L1	NONE	OVERLAP	NONE
Chr1:543975-544499	hyper	10	0	AT1G02575	+	protein_coding_gene	Symbols: | unknown protein; BEST Arabidopsis thaliana protein match is: unknown protein (TAIR:AT1G02570.1). | chr1:543153-543983 FORWARD LENGTH=276	AT1TE01760	RC/Helitron	NONE	NONE	NONE
Chr1:2415075-2415449	hyper	8	0	AT1G07800	+	transposable_element_gene	NONE	AT1TE07880	LINE/L1	NONE	OVERLAP	NONE
Chr1:3683475-3683924	hyper	7	0	AT1G11050|AT1G11055	+|-	protein_coding_gene|pseudogene	Symbols: | Protein kinase superfamily protein | chr1:3681892-3683769 FORWARD LENGTH=625;pseudogene	NONE	NONE	NONE	NONE	NONE
Chr1:4860525-4860824	hyper	8	0	AT1G14225	-	protein_coding_gene	Symbols: | unknown protein; Has 30201 Blast hits to 17322 proteins in 780 species: Archae - 12; Bacteria - 1396; Metazoa - 17338; Fungi - 3422; Plants - 5037; Viruses - 0; Other Eukaryotes - 2996 (source: NCBI BLink). | chr1:4860515-4860649 REVERSE LENGTH=44	NONE	NONE	NONE	OVERLAP	NONE
Chr1:5091600-5092124	hyper	11	0	AT1G14780	+	protein_coding_gene	Symbols: | MAC/Perforin domain-containing protein | chr1:5091020-5093873 FORWARD LENGTH=627	NONE	NONE	NONE	OVERLAP	NONE
Chr1:5354250-5354549	hyper	11	0	AT1G15560	-	transposable_element_gene	NONE	NONE	NONE	NONE	NONE	NONE
Chr1:5681700-5681999	hyper	7	1	NONE	NONE	NONE	NONE	AT1TE18385	DNA/HAT	NONE	NONE	NONE
Chr1:5762250-5762774	hyper	9	1	AT1G16830|AT1G16840	+|-	protein_coding_gene|protein_coding_gene	Symbols: | Pentatricopeptide repeat (PPR) superfamily protein | chr1:5760793-5762619 FORWARD LENGTH=608;Symbols: | unknown protein; BEST Arabidopsis thaliana protein match is: unknown protein (TAIR:AT1G78890.1); Has 71 Blast hits to 71 proteins in 12 species: Archae - 0; Bacteria - 0; Metazoa - 0; Fungi - 0; Plants - 71; Viruses - 0; Other Eukaryotes - 0 (source: NCBI BLink). | chr1:5763111-57639…	NONE	NONE	NONE	OVERLAP	NONE
Chr1:5866875-5867399	hyper	18	0	AT1G17150	+	protein_coding_gene	Symbols: | Pectin lyase-like superfamily protein | chr1:5865707-5867495 FORWARD LENGTH=402	NONE	NONE	NONE	OVERLAP	OVERLAP	DT-48
Chr1:5900925-5901224	hyper	7	2	AT1G17255|AT1G17250	+|-	other_RNA|protein_coding_gene	other_RNA;Symbols: AtRLP3, RLP3 | receptor like protein 3 | chr1:5901169-5903439 REVERSE LENGTH=756	NONE	NONE	NONE	NONE	NONE
Chr1:5959425-5959874	hyper	8	0	AT1G17390	-	transposable_element_gene	NONE	AT1TE19270	LINE/L1	NONE	OVERLAP	OVERLAP
Chr1:6048600-6048974	hyper	7	0	AT1G17580	+	protein_coding_gene	Symbols: MYA1, ATMYA1, XI-1 | myosin 1 | chr1:6039453-6049309 FORWARD LENGTH=1520	NONE	NONE	NONE	NONE	NONE
Chr1:6123150-6123674	hyper	12	0	NONE	NONE	NONE	NONE	AT1TE19795|AT1TE19800	DNA;RC/Helitron	NONE	OVERLAP	NONE
Chr1:6154800-6155174	hyper	7	0	AT1G17890	-	protein_coding_gene	Symbols: GER2 | NAD(P)-binding Rossmann-fold superfamily protein | chr1:6154478-6155596 REVERSE LENGTH=328	NONE	NONE	NONE	OVERLAP	OVERLAP	DT-50
Chr1:6371475-6371774	hyper	7	0	AT1G18500	+	protein_coding_gene	Symbols: MAML-4, IPMS1 | methylthioalkylmalate synthase-like 4 | chr1:6369347-6372861 FORWARD LENGTH=631	NONE	NONE	NONE	NONE	NONE
Chr1:6723375-6723899	hyper	10	0	AT1G19420	+	pseudogene	pseudogene	NONE	NONE	NONE	OVERLAP	NONE
Chr1:7204875-7205324	hyper	9	0	AT1G20750	-	protein_coding_gene	Symbols: | RAD3-like DNA-binding helicase protein | chr1:7203302-7208998 REVERSE LENGTH=1144	NONE	NONE	NONE	NONE	NONE
Chr1:7475100-7475624	hyper	12	0	AT1G21330	+	transposable_element_gene	NONE	AT1TE24060	LINE/L1	NONE	OVERLAP	OVERLAP	DT-63
Chr1:7724550-7725224	hyper	23	0	NONE	NONE	NONE	NONE	NONE	NONE	AT1G21950-AT1G21960	OVERLAP	OVERLAP	DT-65
Chr1:7959450-7959974	hyper	16	1	NONE	NONE	NONE	NONE	AT1TE25610	DNA/MuDR	NONE	OVERLAP	NONE
Chr1:8267325-8267699	hyper	18	0	NONE	NONE	NONE	NONE	AT1TE26625|AT1TE26630	DNA/HAT;RC/Helitron	NONE	OVERLAP	NONE
Chr1:8515275-8515799	hyper	10	0	AT1G24068	+	other_RNA	other_RNA	AT1TE27475	LTR/Gypsy	NONE	OVERLAP	NONE
Chr1:9126675-9127349	hyper	14	0	AT1G26380	-	protein_coding_gene	Symbols: | FAD-binding Berberine family protein | chr1:9126901-9128508 REVERSE LENGTH=535	AT1TE29390	RC/Helitron	NONE	OVERLAP	OVERLAP	DT-75
Chr1:9130125-9130649	hyper	13	0	AT1G26390	-	protein_coding_gene	Symbols: | FAD-binding Berberine family protein | chr1:9130164-9131756 REVERSE LENGTH=530	NONE	NONE	NONE	OVERLAP	OVERLAP	DT-76
Chr1:9202800-9203099	hyper	7	0	NONE	NONE	NONE	NONE	NONE	NONE	AT1G26620-AT1G26630	OVERLAP	NONE
Chr1:9244275-9244574	hyper	10	0	AT1G26730	+	protein_coding_gene	Symbols: | EXS (ERD1/XPR1/SYG1) family protein | chr1:9241435-9244650 FORWARD LENGTH=750	NONE	NONE	NONE	NONE	NONE
Chr1:9353625-9354074	hyper	7	1	AT1G26950	-	transposable_element_gene	NONE	AT1TE30130	LINE/L1	NONE	NONE	NONE
Chr1:9379725-9380174	hyper	7	0	AT1G27020	+	protein_coding_gene	Symbols: | unknown protein; BEST Arabidopsis thaliana protein match is: unknown protein (TAIR:AT1G27030.1); Has 514 Blast hits to 514 proteins in 175 species: Archae - 0; Bacteria - 311; Metazoa - 0; Fungi - 0; Plants - 65; Viruses - 0; Other Eukaryotes - 138 (source: NCBI BLink). | chr1:9378635-9380419 FORWARD LENGTH=308	NONE	NONE	NONE	NONE	OVERLAP
Chr1:9551550-9552599	hyper	31	0	AT1G27500	-	protein_coding_gene	Symbols: | Tetratricopeptide repeat (TPR)-like superfamily protein | chr1:9551629-9553654 REVERSE LENGTH=650	NONE	NONE	NONE	NONE	NONE
Chr1:9572850-9573374	hyper	15	1	NONE	NONE	NONE	NONE	AT1TE30840	RC/Helitron	NONE	OVERLAP	NONE
Chr1:9742275-9742724	hyper	8	1	AT1G27960	-	protein_coding_gene	Symbols: ECT9 | evolutionarily conserved C-terminal region 9 | chr1:9742359-9745648 REVERSE LENGTH=539	NONE	NONE	NONE	NONE	NONE
Chr1:9955275-9955649	hyper	8	0	NONE	NONE	NONE	NONE	AT1TE32095	RC/Helitron	NONE	OVERLAP	NONE
Chr1:10329825-10330349	hyper	23	0	NONE	NONE	NONE	NONE	NONE	NONE	AT1G29540-AT1G29550	OVERLAP	NONE
Chr1:10798950-10799399	hyper	8	0	AT1G30490	-	protein_coding_gene	Symbols: PHV, ATHB9 | Homeobox-leucine zipper family protein / lipid-binding START domain-containing protein | chr1:10796328-10800744 REVERSE LENGTH=841	NONE	NONE	NONE	NONE	NONE
Chr1:10895475-10895774	hyper	7	0	AT1G30710	+	protein_coding_gene	Symbols: | FAD-binding Berberine family protein | chr1:10895280-10896875 FORWARD LENGTH=531	NONE	NONE	NONE	NONE	OVERLAP
Chr1:11129100-11129399	hyper	10	1	AT1G31163	-	protein_coding_gene	Symbols: | F-box associated ubiquitination effector family protein | chr1:11129311-11130239 REVERSE LENGTH=191	NONE	NONE	NONE	NONE	NONE
Chr1:11421000-11421524	hyper	20	0	NONE	NONE	NONE	NONE	NONE	NONE	AT1G31830-AT1G31835	OVERLAP	OVERLAP	DT-101
Chr1:11512575-11513024	hyper	7	0	AT1G32020	-	protein_coding_gene	Symbols: | F-box family protein | chr1:11512552-11513067 REVERSE LENGTH=171	NONE	NONE	NONE	OVERLAP	NONE
Chr1:11564475-11565074	hyper	25	0	AT1G32140	-	protein_coding_gene	Symbols: | F-box family protein | chr1:11562742-11564833 REVERSE LENGTH=591	NONE	NONE	NONE	NONE	NONE
Chr1:12195600-12195974	hyper	7	0	AT1G33640	-	protein_coding_gene	Symbols: | unknown protein; FUNCTIONS IN: molecular_function unknown; INVOLVED IN: biological_process unknown; LOCATED IN: endomembrane system; EXPRESSED IN: flower; EXPRESSED DURING: 4 anthesis; Has 1 Blast hits to 1 proteins in 1 species: Archae - 0; Bacteria - 0; Metazoa - 0; Fungi - 0; Plants - 1; Viruses - 0; Other Eukaryotes - 0 (source: NCBI BLink). | chr1:12195722-12195970 REVERSE LENGTH=…	NONE	NONE	NONE	NONE	NONE
Chr1:12300825-12301124	hyper	7	0	NONE	NONE	NONE	NONE	AT1TE40000|AT1TE40005	RC/Helitron;RC/Helitron	NONE	NONE	NONE
Chr1:12310350-12310799	hyper	7	0	NONE	NONE	NONE	NONE	AT1TE40030	DNA/MuDR	NONE	NONE	NONE
Chr1:12361350-12361949	hyper	23	0	NONE	NONE	NONE	NONE	NONE	NONE	AT1G34010-AT1G34020	OVERLAP	OVERLAP	DT-113
Chr1:12842700-12843074	hyper	9	0	AT1G35115	+	transposable_element_gene	NONE	AT1TE41800	LTR/Copia	NONE	OVERLAP	OVERLAP	DT-116
Chr1:12844800-12845849	hyper	32	0	AT1G35115	+	transposable_element_gene	NONE	AT1TE41800|AT1TE41805	LTR/Copia;RC/Helitron	NONE	OVERLAP	OVERLAP	DT-116
Chr1:12846975-12847649	hyper	19	0	NONE	NONE	NONE	NONE	NONE	NONE	AT1G35120-AT1G35130	OVERLAP	NONE
Chr1:12850725-12851099	hyper	10	0	NONE	NONE	NONE	NONE	AT1TE41825	DNA/HAT	NONE	OVERLAP	NONE
Chr1:12898425-12898949	hyper	13	0	NONE	NONE	NONE	NONE	AT1TE42010	RC/Helitron	NONE	OVERLAP	OVERLAP	DT-117
Chr1:12915000-12915524	hyper	12	0	NONE	NONE	NONE	NONE	AT1TE42100	RC/Helitron	NONE	OVERLAP	NONE
Chr1:12983175-12983474	hyper	7	0	AT1G35350	-	protein_coding_gene	Symbols: | EXS (ERD1/XPR1/SYG1) family protein | chr1:12981251-12984583 REVERSE LENGTH=751	AT1TE42340	DNA/MuDR	NONE	OVERLAP	NONE
Chr1:13024800-13025174	hyper	7	0	AT1G35410	+	protein_coding_gene	Symbols: | Protein of unknown function (DUF1184) | chr1:13024161-13024941 FORWARD LENGTH=149	NONE	NONE	NONE	NONE	NONE
Chr1:13106250-13106924	hyper	19	1	NONE	NONE	NONE	NONE	NONE	NONE	AT1G35537-AT1G35540	OVERLAP	NONE
Chr1:13166025-13166474	hyper	11	0	NONE	NONE	NONE	NONE	AT1TE42970|AT1TE42975	RC/Helitron;RC/Helitron	NONE	NONE	NONE
Chr1:13350450-13350899	hyper	10	0	NONE	NONE	NONE	NONE	NONE	NONE	AT1G35900-AT1G35910	OVERLAP	OVERLAP	DT-121
Chr1:13417200-13417574	hyper	7	0	NONE	NONE	NONE	NONE	NONE	NONE	AT1G35990-AT1G35995	OVERLAP	NONE
Chr1:13477575-13477874	hyper	9	0	NONE	NONE	NONE	NONE	NONE	NONE	AT1G36070-AT1G36078	OVERLAP	NONE
Chr1:13699050-13699874	hyper	30	0	NONE	NONE	NONE	NONE	AT1TE44850|AT1TE44855	RC/Helitron;DNA/MuDR	NONE	NONE	NONE
Chr1:15976425-15976874	hyper	7	0	AT1G42540	+	protein_coding_gene	Symbols: ATGLR3.3, GLR3.3 | glutamate receptor 3.3 | chr1:15973489-15976703 FORWARD LENGTH=933	NONE	NONE	NONE	OVERLAP	OVERLAP	DT-124
Chr1:16397925-16398599	hyper	21	2	AT1G43560	-	protein_coding_gene	Symbols: Aty2, ty2 | thioredoxin Y2 | chr1:16398359-16399828 REVERSE LENGTH=167	NONE	NONE	NONE	NONE	NONE
Chr1:16641150-16641524	hyper	11	2	AT1G43886	-	transposable_element_gene	NONE	AT1TE54850	LTR/Copia	NONE	NONE	NONE
Chr1:16658100-16658474	hyper	7	1	NONE	NONE	NONE	NONE	AT1TE54915	LINE/L1	NONE	OVERLAP	NONE
Chr1:16914150-16914599	hyper	8	0	AT1G44800	-	protein_coding_gene	Symbols: | nodulin MtN21 /EamA-like transporter family protein | chr1:16914342-16916858 REVERSE LENGTH=370	NONE	NONE	NONE	NONE	NONE
Chr1:16982550-16982849	hyper	7	0	AT1G44910	+	protein_coding_gene	Symbols: ATPRP40A, PRP40A | pre-mRNA-processing protein 40A | chr1:16975930-16982818 FORWARD LENGTH=958	NONE	NONE	NONE	NONE	NONE
Chr1:17158800-17159249	hyper	12	0	AT1G45229|AT1G45240	-|+	protein_coding_gene|tRNA	Symbols: | unknown protein; FUNCTIONS IN: molecular_function unknown; INVOLVED IN: biological_process unknown; LOCATED IN: cellular_component unknown; Has 30201 Blast hits to 17322 proteins in 780 species: Archae - 12; Bacteria - 1396; Metazoa - 17338; Fungi - 3422; Plants - 5037; Viruses - 0; Other Eukaryotes - 2996 (source: NCBI BLink). | chr1:17155072-17158801 REVERSE LENGTH=46;tRNA	NONE	NONE	NONE	NONE	NONE
Chr1:17182425-17182724	hyper	7	0	AT1G45545	-	protein_coding_gene	Symbols: | Plant protein of unknown function (DUF827) | chr1:17180615-17182957 REVERSE LENGTH=752	NONE	NONE	NONE	NONE	NONE
Chr1:17440500-17440949	hyper	11	1	NONE	NONE	NONE	NONE	NONE	NONE	AT1G47510-AT1G47520	OVERLAP	NONE
Chr1:17591775-17592299	hyper	8	0	NONE	NONE	NONE	NONE	NONE	NONE	AT1G47770-AT1G47780	OVERLAP	OVERLAP	DT-137
Chr1:17620425-17620799	hyper	9	0	AT1G47860	-	transposable_element_gene	NONE	AT1TE58480|AT1TE58485	RC/Helitron;RC/Helitron	NONE	OVERLAP	OVERLAP	DT-138
Chr1:17830875-17831324	hyper	14	1	NONE	NONE	NONE	NONE	AT1TE59195	LINE?	NONE	OVERLAP	NONE
Chr1:18224775-18225074	hyper	7	0	NONE	NONE	NONE	NONE	NONE	NONE	AT1G49250-AT1G49260	OVERLAP	NONE
Chr1:18457425-18457949	hyper	19	0	NONE	NONE	NONE	NONE	NONE	NONE	AT1G49850-AT1G49860	OVERLAP	NONE
Chr1:18552450-18552974	hyper	10	0	AT1G50060	+	protein_coding_gene	Symbols: | CAP (Cysteine-rich secretory proteins, Antigen 5, and Pathogenesis-related 1 protein) superfamily protein | chr1:18551186-18552446 FORWARD LENGTH=161	NONE	NONE	NONE	NONE	NONE
Chr1:18936975-18937499	hyper	10	0	AT1G51110	+	protein_coding_gene	Symbols: | Plastid-lipid associated protein PAP / fibrillin family protein | chr1:18935380-18937484 FORWARD LENGTH=409	NONE	NONE	NONE	OVERLAP	OVERLAP
Chr1:19026750-19027274	hyper	8	0	AT1G51320	+	protein_coding_gene	Symbols: | F-box and associated interaction domains-containing protein | chr1:19025642-19026769 FORWARD LENGTH=375	AT1TE63030	RC/Helitron	NONE	NONE	NONE
Chr1:19099050-19099424	hyper	7	0	AT1G51500	-	protein_coding_gene	Symbols: CER5, D3, ABCG12, WBC12, ATWBC12 | ABC-2 type transporter family protein | chr1:19097967-19100972 REVERSE LENGTH=687	NONE	NONE	NONE	NONE	NONE
Chr1:19586550-19586849	hyper	7	0	AT1G52570	-	protein_coding_gene	Symbols: PLDALPHA2 | phospholipase D alpha 2 | chr1:19583940-19586551 REVERSE LENGTH=810	NONE	NONE	NONE	NONE	NONE
Chr1:19636350-19636724	hyper	9	0	NONE	NONE	NONE	NONE	NONE	NONE	AT1G52700-AT1G52710	OVERLAP	NONE
Chr1:19807800-19808249	hyper	12	0	NONE	NONE	NONE	NONE	AT1TE65500	DNA/MuDR	NONE	NONE	NONE
Chr1:19861125-19861724	hyper	27	0	AT1G53265	-	protein_coding_gene	Symbols: | unknown protein; Has 4 Blast hits to 4 proteins in 1 species: Archae - 0; Bacteria - 0; Metazoa - 0; Fungi - 0; Plants - 4; Viruses - 0; Other Eukaryotes - 0 (source: NCBI BLink). | chr1:19861098-19861475 REVERSE LENGTH=125	NONE	NONE	NONE	OVERLAP	NONE
Chr1:19874850-19875299	hyper	11	0	NONE	NONE	NONE	NONE	AT1TE65700	DNA/HAT	NONE	NONE	NONE
Chr1:19986675-19987199	hyper	12	0	AT1G53570	+	protein_coding_gene	Symbols: MAP3KA, MAPKKK3 | mitogen-activated protein kinase kinase kinase 3 | chr1:19987391-19990733 FORWARD LENGTH=609	AT1TE66060	DNA/Pogo	NONE	OVERLAP	OVERLAP	DT-163
Chr1:21046050-21046499	hyper	8	0	AT1G56230	-	protein_coding_gene	Symbols: | Protein of unknown function (DUF1399) | chr1:21046111-21048959 REVERSE LENGTH=752	NONE	NONE	NONE	NONE	OVERLAP	DT-180
Chr1:21243000-21243449	hyper	7	0	AT1G56670	+	protein_coding_gene	Symbols: | GDSL-like Lipase/Acylhydrolase superfamily protein | chr1:21241688-21243965 FORWARD LENGTH=373	NONE	NONE	NONE	OVERLAP	NONE
Chr1:21674850-21675449	hyper	26	0	NONE	NONE	NONE	NONE	NONE	NONE	AT1G58350-AT1G58360	OVERLAP	NONE
Chr1:21681150-21681599	hyper	15	0	NONE	NONE	NONE	NONE	AT1TE71540	RC/Helitron	NONE	OVERLAP	NONE
Chr1:21860175-21860774	hyper	14	0	AT1G59510	+	protein_coding_gene	Symbols: CF9 | Carbohydrate-binding protein | chr1:21859768-21860913 FORWARD LENGTH=381	NONE	NONE	NONE	NONE	NONE
Chr1:22107150-22107599	hyper	13	1	AT1G60025	+	miRNA	miRNA	AT1TE72990	DNA/MuDR	NONE	OVERLAP	NONE
Chr1:22117275-22117799	hyper	12	0	NONE	NONE	NONE	NONE	NONE	NONE	AT1G60030-AT1G60040	OVERLAP	NONE
Chr1:22261350-22261874	hyper	15	0	NONE	NONE	NONE	NONE	NONE	NONE	AT1G60410-AT1G60420	OVERLAP	NONE
Chr1:22330500-22331024	hyper	11	0	NONE	NONE	NONE	NONE	NONE	NONE	AT1G60610-AT1G60620	OVERLAP	OVERLAP	DT-193
Chr1:22486875-22487324	hyper	12	0	AT1G61050	+	protein_coding_gene	Symbols: | alpha 1,4-glycosyltransferase family protein | chr1:22486736-22488043 FORWARD LENGTH=435	NONE	NONE	NONE	NONE	NONE
Chr1:22746675-22746974	hyper	7	0	AT1G61640	-	protein_coding_gene	Symbols: | Protein kinase superfamily protein | chr1:22746629-22749053 REVERSE LENGTH=621	NONE	NONE	NONE	NONE	NONE
Chr1:23004375-23004749	hyper	7	0	AT1G62270	+	protein_coding_gene	Symbols: | F-box and associated interaction domains-containing protein | chr1:23004499-23005650 FORWARD LENGTH=383	NONE	NONE	NONE	OVERLAP	OVERLAP	DT-200
Chr1:23006025-23006549	hyper	8	0	NONE	NONE	NONE	NONE	NONE	NONE	AT1G62270-AT1G62280	NONE	NONE
Chr1:23042625-23043149	hyper	12	0	AT1G62320	-	protein_coding_gene	Symbols: | ERD (early-responsive to dehydration stress) family protein | chr1:23041668-23044855 REVERSE LENGTH=769	NONE	NONE	NONE	OVERLAP	OVERLAP	DT-203
Chr1:23203200-23203724	hyper	9	0	AT1G62660	+	protein_coding_gene	Symbols: | Glycosyl hydrolases family 32 protein | chr1:23199949-23203515 FORWARD LENGTH=648	NONE	NONE	NONE	NONE	NONE
Chr1:23211600-23212049	hyper	9	0	AT1G62695	+	transposable_element_gene	NONE	AT1TE76520	LINE/L1	NONE	OVERLAP	NONE
Chr1:23237625-23237999	hyper	7	0	AT1G62760	-	protein_coding_gene	Symbols: | Plant invertase/pectin methylesterase inhibitor superfamily protein | chr1:23237574-23238512 REVERSE LENGTH=312	NONE	NONE	NONE	OVERLAP	OVERLAP	DT-207
Chr1:23312700-23313074	hyper	10	1	AT1G62940	+	protein_coding_gene	Symbols: ACOS5 | acyl-CoA synthetase 5 | chr1:23310554-23312747 FORWARD LENGTH=542	AT1TE76830	LTR/Copia	NONE	OVERLAP	OVERLAP
Chr1:23368500-23369024	hyper	15	0	NONE	NONE	NONE	NONE	AT1TE76985	DNA	NONE	OVERLAP	OVERLAP
Chr1:23519325-23519849	hyper	16	0	NONE	NONE	NONE	NONE	AT1TE77440	RC/Helitron	NONE	OVERLAP	NONE
Chr1:23586300-23586599	hyper	8	0	NONE	NONE	NONE	NONE	AT1TE77670	DNA/MuDR	NONE	OVERLAP	NONE
Chr1:23755200-23755799	hyper	23	0	AT1G64035	-	pseudogene	pseudogene	AT1TE78195	RC/Helitron	NONE	OVERLAP	OVERLAP	DT-214
Chr1:23950425-23951024	hyper	22	0	NONE	NONE	NONE	NONE	NONE	NONE	AT1G64480-AT1G64490	NONE	NONE
Chr1:24223050-24223424	hyper	7	0	NONE	NONE	NONE	NONE	AT1TE79660	DNA/HAT	NONE	OVERLAP	NONE
Chr1:24232425-24232724	hyper	7	0	AT1G65240	-	protein_coding_gene	Symbols: | Eukaryotic aspartyl protease family protein | chr1:24230963-24233349 REVERSE LENGTH=475	NONE	NONE	NONE	NONE	NONE
Chr1:24353925-24354449	hyper	12	0	NONE	NONE	NONE	NONE	NONE	NONE	AT1G65486-AT1G65490	NONE	NONE
Chr1:24369150-24369524	hyper	7	0	AT1G65550	-	protein_coding_gene	Symbols: | Xanthine/uracil permease family protein | chr1:24367694-24370800 REVERSE LENGTH=541	NONE	NONE	NONE	OVERLAP	NONE
Chr1:24455100-24455549	hyper	9	0	AT1G65750	+	transposable_element_gene	NONE	AT1TE80320|AT1TE80325	LINE/L1;LINE/L1	NONE	OVERLAP	OVERLAP	DT-223
Chr1:24478425-24478874	hyper	8	0	AT1G65810	-	protein_coding_gene	Symbols: | P-loop containing nucleoside triphosphate hydrolases superfamily protein | chr1:24477043-24480728 REVERSE LENGTH=1050	NONE	NONE	NONE	NONE	NONE
Chr1:24572400-24572924	hyper	13	0	AT1G65990	-	protein_coding_gene	Symbols: | type 2 peroxiredoxin-related / thiol specific antioxidant / mal allergen family protein | chr1:24571603-24573471 REVERSE LENGTH=553	NONE	NONE	NONE	NONE	NONE
Chr1:24620025-24620399	hyper	8	0	AT1G66140	-	protein_coding_gene	Symbols: ZFP4 | zinc finger protein 4 | chr1:24620063-24620845 REVERSE LENGTH=260	NONE	NONE	NONE	OVERLAP	OVERLAP	DT-227
Chr1:24714600-24714899	hyper	10	0	AT1G66290	-	protein_coding_gene	Symbols: | F-box/RNI-like superfamily protein | chr1:24713306-24714843 REVERSE LENGTH=453	NONE	NONE	NONE	OVERLAP	OVERLAP	DT-229
Chr1:24717750-24718199	hyper	8	0	AT1G66300	-	protein_coding_gene	Symbols: | F-box/RNI-like/FBD-like domains-containing protein | chr1:24716497-24718050 REVERSE LENGTH=456	AT1TE81190	RC/Helitron	NONE	OVERLAP	OVERLAP	DT-230
Chr1:24983325-24983624	hyper	7	0	AT1G66950	+	protein_coding_gene	Symbols: PDR11, ATPDR11 | pleiotropic drug resistance 11 | chr1:24978239-24984461 FORWARD LENGTH=1454	NONE	NONE	NONE	NONE	NONE
Chr1:25018950-25019399	hyper	7	0	AT1G67035|AT1G67040	+|-	protein_coding_gene|protein_coding_gene	Symbols: | unknown protein; FUNCTIONS IN: molecular_function unknown; INVOLVED IN: biological_process unknown; LOCATED IN: cellular_component unknown; EXPRESSED IN: cotyledon; BEST Arabidopsis thaliana protein match is: unknown protein (TAIR:AT5G38300.1); Has 30201 Blast hits to 17322 proteins in 780 species: Archae - 12; Bacteria - 1396; Metazoa - 17338; Fungi - 3422; Plants - 5037; Viruses - 0;…	NONE	NONE	NONE	NONE	NONE
Chr1:25304700-25305224	hyper	12	0	AT1G67520	-	protein_coding_gene	Symbols: | lectin protein kinase family protein | chr1:25303439-25305857 REVERSE LENGTH=587	NONE	NONE	NONE	NONE	NONE
Chr1:25352475-25352774	hyper	7	0	AT1G67640	-	protein_coding_gene	Symbols: | Transmembrane amino acid transporter family protein | chr1:25352128-25353908 REVERSE LENGTH=441	NONE	NONE	NONE	NONE	NONE
Chr1:25495950-25496399	hyper	9	0	AT1G68010	+	protein_coding_gene	Symbols: HPR, ATHPR1 | hydroxypyruvate reductase | chr1:25493418-25495720 FORWARD LENGTH=386	AT1TE83640	RC/Helitron	NONE	OVERLAP	NONE
Chr1:25660200-25660724	hyper	16	0	NONE	NONE	NONE	NONE	NONE	NONE	AT1G68440-AT1G68450	NONE	NONE
Chr1:26225400-26225699	hyper	8	0	AT1G69710	+	protein_coding_gene	Symbols: | Regulator of chromosome condensation (RCC1) family with FYVE zinc finger domain | chr1:26222325-26226530 FORWARD LENGTH=1041	NONE	NONE	NONE	NONE	NONE
Chr1:26713575-26714624	hyper	24	0	AT1G70840	-	protein_coding_gene	Symbols: MLP31 | MLP-like protein 31 | chr1:26713170-26714014 REVERSE LENGTH=171	NONE	NONE	NONE	OVERLAP	OVERLAP	DT-265
Chr1:26756550-26756999	hyper	11	0	AT1G70960	+	protein_coding_gene	Symbols: | F-box and associated interaction domains-containing protein | chr1:26756253-26757362 FORWARD LENGTH=369	NONE	NONE	NONE	OVERLAP	NONE
Chr1:27539850-27540299	hyper	8	0	AT1G73220|AT1G73230	+|-	protein_coding_gene|protein_coding_gene	Symbols: AtOCT1, 1-Oct | organic cation/carnitine transporter1 | chr1:27538387-27540109 FORWARD LENGTH=539;Symbols: | Nascent polypeptide-associated complex NAC | chr1:27540506-27541364 REVERSE LENGTH=165	NONE	NONE	NONE	NONE	NONE
Chr1:27932325-27932624	hyper	7	0	AT1G74290	+	protein_coding_gene	Symbols: | alpha/beta-Hydrolases superfamily protein | chr1:27931836-27934268 FORWARD LENGTH=371	AT1TE91400	DNA/HAT	NONE	NONE	OVERLAP
Chr1:28514775-28516349	hyper	123	1	NONE	NONE	NONE	NONE	AT1TE93270|AT1TE93275	DNA/HAT;RC/Helitron	NONE	NONE	NONE
Chr1:29002275-29002574	hyper	8	0	AT1G77190	-	tRNA	tRNA	NONE	NONE	NONE	NONE	NONE
Chr1:29900175-29900624	hyper	9	0	AT1G79490	+	protein_coding_gene	Symbols: EMB2217 | Pentatricopeptide repeat (PPR) superfamily protein | chr1:29900617-29903127 FORWARD LENGTH=836	AT1TE97790	LINE/L1	NONE	NONE	NONE
Chr1:29984550-29984924	hyper	8	0	NONE	NONE	NONE	NONE	AT1TE98075	DNA	NONE	NONE	NONE
Chr1:30205425-30205949	hyper	9	1	AT1G80350	-	protein_coding_gene	Symbols: ERH3, AAA1, FRA2, LUE1, ATKTN1, KTN1, FRC2, BOT1, FTR | P-loop containing nucleoside triphosphate hydrolases superfamily protein | chr1:30205499-30208050 REVERSE LENGTH=523	NONE	NONE	NONE	NONE	OVERLAP
Chr2:825-1799	hyper	137	0	AT2G01008	+	protein_coding_gene	Symbols: | FUNCTIONS IN: molecular_function unknown; INVOLVED IN: biological_process unknown; LOCATED IN: cellular_component unknown; BEST Arabidopsis thaliana protein match is: maternal effect embryo arrest 38 (TAIR:AT3G43160.1). | chr2:1025-2111 FORWARD LENGTH=179	NONE	NONE	NONE	NONE	NONE
Chr2:2025-2399	hyper	29	0	AT2G01008	+	protein_coding_gene	Symbols: | FUNCTIONS IN: molecular_function unknown; INVOLVED IN: biological_process unknown; LOCATED IN: cellular_component unknown; BEST Arabidopsis thaliana protein match is: maternal effect embryo arrest 38 (TAIR:AT3G43160.1). | chr2:1025-2111 FORWARD LENGTH=179	NONE	NONE	NONE	NONE	NONE
Chr2:147825-148349	hyper	12	0	AT2G01280	+	protein_coding_gene	Symbols: MEE65 | Cyclin/Brf1-like TBP-binding protein | chr2:145676-148784 FORWARD LENGTH=548	NONE	NONE	NONE	NONE	OVERLAP
Chr2:175350-175724	hyper	7	0	AT2G01400|AT2G01410	+|-	protein_coding_gene|protein_coding_gene	Symbols: | unknown protein; Has 19 Blast hits to 19 proteins in 6 species: Archae - 0; Bacteria - 0; Metazoa - 0; Fungi - 0; Plants - 19; Viruses - 0; Other Eukaryotes - 0 (source: NCBI BLink). | chr2:174315-175080 FORWARD LENGTH=146;Symbols: | NHL domain-containing protein | chr2:175209-176372 REVERSE LENGTH=387	NONE	NONE	NONE	NONE	NONE
Chr2:267375-267824	hyper	8	0	AT2G01590	+	protein_coding_gene	Symbols: CRR3 | chlororespiratory reduction 3 | chr2:266675-267379 FORWARD LENGTH=174	AT2TE01080	LINE/L1	NONE	OVERLAP	NONE
Chr2:441375-441749	hyper	8	0	AT2G01950	-	protein_coding_gene	Symbols: VH1, BRL2 | BRI1-like 2 | chr2:440805-444236 REVERSE LENGTH=1143	NONE	NONE	NONE	NONE	NONE
Chr2:1118100-1118549	hyper	8	0	AT2G03670	+	protein_coding_gene	Symbols: CDC48B | cell division cycle 48B | chr2:1117595-1120361 FORWARD LENGTH=603	NONE	NONE	NONE	NONE	NONE
Chr2:1120125-1120499	hyper	7	0	AT2G03670	+	protein_coding_gene	Symbols: CDC48B | cell division cycle 48B | chr2:1117595-1120361 FORWARD LENGTH=603	NONE	NONE	NONE	OVERLAP	NONE
Chr2:1168500-1169024	hyper	11	0	NONE	NONE	NONE	NONE	NONE	NONE	AT2G03822-AT2G03830	OVERLAP	NONE
Chr2:1178550-1179224	hyper	28	0	NONE	NONE	NONE	NONE	AT2TE05320	RC/Helitron	NONE	OVERLAP	NONE
Chr2:1246425-1247024	hyper	18	0	AT2G03960	-	pseudogene	pseudogene	NONE	NONE	NONE	OVERLAP	NONE
Chr2:1253775-1254449	hyper	14	0	AT2G03970	+	transposable_element_gene	NONE	AT2TE05675	LINE/L1	NONE	NONE	NONE
Chr2:1320075-1320599	hyper	14	0	NONE	NONE	NONE	NONE	NONE	NONE	AT2G04035-AT2G04036	NONE	NONE
Chr2:1470000-1470374	hyper	11	0	NONE	NONE	NONE	NONE	NONE	NONE	AT2G04250-AT2G04260	OVERLAP	OVERLAP	DT-312
Chr2:1472475-1472999	hyper	11	0	NONE	NONE	NONE	NONE	NONE	NONE	AT2G04260-AT2G04270	OVERLAP	NONE
Chr2:1645875-1646324	hyper	9	0	AT2G04690	+	protein_coding_gene	Symbols: | Pyridoxamine 5'-phosphate oxidase family protein | chr2:1644628-1646179 FORWARD LENGTH=210	NONE	NONE	NONE	NONE	NONE
Chr2:1662225-1662599	hyper	8	0	AT2G04750	-	protein_coding_gene	Symbols: | Actin binding Calponin homology (CH) domain-containing protein | chr2:1659762-1662748 REVERSE LENGTH=652	NONE	NONE	NONE	OVERLAP	NONE
Chr2:1664475-1664849	hyper	9	0	NONE	NONE	NONE	NONE	AT2TE07710|AT2TE07715|AT2TE07720	RC/Helitron;DNA/MuDR;LINE/L1	NONE	NONE	NONE
Chr2:1686900-1687274	hyper	7	0	AT2G04800	-	protein_coding_gene	Symbols: | unknown protein; FUNCTIONS IN: molecular_function unknown; INVOLVED IN: N-terminal protein myristoylation; LOCATED IN: cellular_component unknown; EXPRESSED IN: hypocotyl, root; Has 4 Blast hits to 4 proteins in 1 species: Archae - 0; Bacteria - 0; Metazoa - 0; Fungi - 0; Plants - 4; Viruses - 0; Other Eukaryotes - 0 (source: NCBI BLink). | chr2:1687366-1687602 REVERSE LENGTH=78	NONE	NONE	NONE	OVERLAP	NONE
Chr2:1954725-1955324	hyper	23	0	AT2G05350	+	protein_coding_gene	Symbols: | unknown protein; Has 22 Blast hits to 16 proteins in 5 species: Archae - 0; Bacteria - 0; Metazoa - 0; Fungi - 0; Plants - 22; Viruses - 0; Other Eukaryotes - 0 (source: NCBI BLink). | chr2:1950455-1954740 FORWARD LENGTH=453	AT2TE09010	DNA/MuDR	NONE	OVERLAP	NONE
Chr2:1958025-1958549	hyper	11	0	AT2G05360	-	protein_coding_gene	Symbols: | BEST Arabidopsis thaliana protein match is: F-box associated ubiquitination effector family protein (TAIR:AT1G64295.1); Has 72 Blast hits to 64 proteins in 7 species: Archae - 0; Bacteria - 0; Metazoa - 0; Fungi - 0; Plants - 72; Viruses - 0; Other Eukaryotes - 0 (source: NCBI BLink). | chr2:1956115-1959303 REVERSE LENGTH=358	NONE	NONE	NONE	NONE	NONE
Chr2:1980600-1981049	hyper	9	0	NONE	NONE	NONE	NONE	NONE	NONE	AT2G05410-AT2G05420	NONE	NONE
Chr2:2019075-2019449	hyper	7	0	NONE	NONE	NONE	NONE	AT2TE09260	RC/Helitron	NONE	OVERLAP	NONE
Chr2:2024625-2025149	hyper	11	0	NONE	NONE	NONE	NONE	AT2TE09290|AT2TE09295	RC/Helitron;RC/Helitron	NONE	OVERLAP	NONE
Chr2:2070225-2070824	hyper	16	0	NONE	NONE	NONE	NONE	NONE	NONE	AT2G05590-AT2G05600	OVERLAP	OVERLAP	DT-323
Chr2:2082000-2082674	hyper	24	0	NONE	NONE	NONE	NONE	AT2TE09505|AT2TE09510	DNA/HAT;RC/Helitron	NONE	OVERLAP	NONE
Chr2:2307375-2307899	hyper	12	0	AT2G05960	+	transposable_element_gene	NONE	AT2TE10625|AT2TE10630	DNA/HAT;DNA/HAT	NONE	OVERLAP	OVERLAP
Chr2:2940375-2940899	hyper	11	0	NONE	NONE	NONE	NONE	AT2TE12820	RC/Helitron	NONE	NONE	NONE
Chr2:3244500-3245099	hyper	15	0	AT2G07747	-	pseudogene	pseudogene	NONE	NONE	NONE	NONE	NONE
Chr2:3254700-3255299	hyper	20	0	AT2G07779	-	protein_coding_gene	Symbols: | unknown protein; Has 35333 Blast hits to 34131 proteins in 2444 species: Archae - 798; Bacteria - 22429; Metazoa - 974; Fungi - 991; Plants - 531; Viruses - 0; Other Eukaryotes - 9610 (source: NCBI BLink). | chr2:3254777-3255052 REVERSE LENGTH=91	NONE	NONE	NONE	NONE	NONE
Chr2:3260175-3261149	hyper	41	0	AT2G07664	+	pseudogene	pseudogene	NONE	NONE	NONE	NONE	NONE
Chr2:3263100-3264224	hyper	44	0	NONE	NONE	NONE	NONE	NONE	NONE	AT2G07672-AT2G07673	NONE	NONE
Chr2:3264375-3265124	hyper	38	0	NONE	NONE	NONE	NONE	NONE	NONE	AT2G07672-AT2G07673	NONE	NONE
Chr2:3265800-3266324	hyper	15	0	NONE	NONE	NONE	NONE	NONE	NONE	AT2G07672-AT2G07673	NONE	NONE
Chr2:3267675-3268274	hyper	26	0	NONE	NONE	NONE	NONE	NONE	NONE	AT2G07744-AT2G07745	NONE	NONE
Chr2:3271725-3273224	hyper	66	0	AT2G07767|AT2G07676	+|+	transposable_element_gene|protein_coding_gene	Symbols: | unknown protein; BEST Arabidopsis thaliana protein match is: unknown protein (TAIR:ATMG00970.1); Has 9 Blast hits to 9 proteins in 2 species: Archae - 0; Bacteria - 0; Metazoa - 0; Fungi - 0; Plants - 9; Viruses - 0; Other Eukaryotes - 0 (source: NCBI BLink). | chr2:3272619-3272975 FORWARD LENGTH=118	AT2TE14150	LINE/L1	NONE	NONE	NONE
Chr2:3275550-3276449	hyper	60	0	AT2G07746	+	tRNA	tRNA	NONE	NONE	NONE	NONE	NONE
Chr2:3278475-3279299	hyper	41	0	AT2G07677	+	pseudogene	pseudogene	NONE	NONE	NONE	NONE	NONE
Chr2:3279450-3279824	hyper	11	0	AT2G07677	+	pseudogene	pseudogene	NONE	NONE	NONE	NONE	NONE
Chr2:3280125-3280649	hyper	25	0	AT2G07677	+	pseudogene	pseudogene	NONE	NONE	NONE	NONE	NONE
Chr2:3281475-3281774	hyper	7	0	AT2G07678	+	protein_coding_gene	Symbols: | unknown protein; BEST Arabidopsis thaliana protein match is: unknown protein (TAIR:ATMG00920.1); Has 13 Blast hits to 13 proteins in 2 species: Archae - 0; Bacteria - 0; Metazoa - 0; Fungi - 0; Plants - 13; Viruses - 0; Other Eukaryotes - 0 (source: NCBI BLink). | chr2:3281097-3281834 FORWARD LENGTH=245	NONE	NONE	NONE	NONE	NONE
Chr2:3283050-3283874	hyper	55	0	AT2G07669	+	protein_coding_gene	Symbols: | unknown protein; Has 35333 Blast hits to 34131 proteins in 2444 species: Archae - 798; Bacteria - 22429; Metazoa - 974; Fungi - 991; Plants - 531; Viruses - 0; Other Eukaryotes - 9610 (source: NCBI BLink). | chr2:3283224-3283553 FORWARD LENGTH=109	NONE	NONE	NONE	NONE	NONE
Chr2:3291750-3292649	hyper	56	0	AT2G07681|AT2G07682	+|-	protein_coding_gene|transposable_element_gene	Symbols: | Cytochrome C assembly protein | chr2:3287596-3292330 FORWARD LENGTH=736	NONE	NONE	NONE	NONE	NONE
Chr2:3293100-3293774	hyper	25	0	AT2G07682	-	transposable_element_gene	NONE	NONE	NONE	NONE	NONE	NONE
Chr2:3294075-3294899	hyper	41	0	AT2G07682	-	transposable_element_gene	NONE	AT2TE14250|AT2TE14255	LTR/Gypsy;LTR/Gypsy	NONE	NONE	NONE
Chr2:3295275-3296399	hyper	28	0	AT2G07682	-	transposable_element_gene	NONE	AT2TE14255	LTR/Gypsy	NONE	NONE	NONE
Chr2:3296775-3297524	hyper	18	0	AT2G07682	-	transposable_element_gene	NONE	NONE	NONE	NONE	NONE	NONE
Chr2:3303450-3304349	hyper	65	0	AT2G07774|AT2G07754	-|-	protein_coding_gene|tRNA	Symbols: | unknown protein; Has 30201 Blast hits to 17322 proteins in 780 species: Archae - 12; Bacteria - 1396; Metazoa - 17338; Fungi - 3422; Plants - 5037; Viruses - 0; Other Eukaryotes - 2996 (source: NCBI BLink). | chr2:3303929-3304573 REVERSE LENGTH=116;tRNA	NONE	NONE	NONE	NONE	NONE
Chr2:3304800-3305399	hyper	15	0	NONE	NONE	NONE	NONE	NONE	NONE	AT2G07684-AT2G07685	NONE	NONE
Chr2:3306225-3307574	hyper	39	0	NONE	NONE	NONE	NONE	NONE	NONE	AT2G07684-AT2G07685	NONE	NONE
Chr2:3312825-3315299	hyper	237	0	AT2G07811	-	pseudogene	pseudogene	NONE	NONE	NONE	NONE	NONE
Chr2:3319725-3320324	hyper	19	0	NONE	NONE	NONE	NONE	NONE	NONE	AT2G07754-AT2G07755	NONE	NONE
Chr2:3321675-3322274	hyper	18	0	NONE	NONE	NONE	NONE	NONE	NONE	AT2G07754-AT2G07755	NONE	NONE
Chr2:3324225-3324824	hyper	21	0	NONE	NONE	NONE	NONE	NONE	NONE	AT2G07754-AT2G07755	NONE	NONE
Chr2:3326925-3327524	hyper	25	0	NONE	NONE	NONE	NONE	NONE	NONE	AT2G07754-AT2G07755	NONE	NONE
Chr2:3329250-3329849	hyper	20	0	NONE	NONE	NONE	NONE	NONE	NONE	AT2G07687-AT2G07688	NONE	NONE
Chr2:3330975-3331874	hyper	27	0	AT2G07688	-	pseudogene	pseudogene	NONE	NONE	NONE	NONE	NONE
Chr2:3332250-3334724	hyper	182	0	AT2G07688|AT2G07792	-|+	pseudogene|tRNA	pseudogene;tRNA	NONE	NONE	NONE	NONE	NONE
Chr2:3334950-3335999	hyper	82	0	NONE	NONE	NONE	NONE	NONE	NONE	AT2G07688-AT2G07689	NONE	NONE
Chr2:3336675-3338249	hyper	114	0	AT2G07689|AT2G07808	+|+	protein_coding_gene|pseudogene	Symbols: | NADH-Ubiquinone/plastoquinone (complex I) protein | chr2:3336109-3336753 FORWARD LENGTH=214;pseudogene	NONE	NONE	NONE	NONE	NONE
Chr2:3342000-3342524	hyper	12	0	AT2G07693	+	transposable_element_gene	NONE	AT2TE14490	LTR/Copia	NONE	NONE	NONE
Chr2:3342675-3343199	hyper	13	0	AT2G07693	+	transposable_element_gene	NONE	AT2TE14490	LTR/Copia	NONE	NONE	NONE
Chr2:3345450-3346124	hyper	28	0	NONE	NONE	NONE	NONE	NONE	NONE	AT2G07694-AT2G07695	NONE	NONE
Chr2:3346275-3347174	hyper	60	0	AT2G07695	+	protein_coding_gene	Symbols: | Cytochrome C oxidase subunit II-like, transmembrane domain | chr2:3346951-3347826 FORWARD LENGTH=291	NONE	NONE	NONE	NONE	NONE
Chr2:3354300-3354899	hyper	21	0	AT2G07697	-	transposable_element_gene	NONE	AT2TE14540|AT2TE14545	LTR/Copia;LTR/Copia	NONE	NONE	NONE
Chr2:3356775-3357299	hyper	28	0	AT2G07697	-	transposable_element_gene	NONE	NONE	NONE	NONE	NONE	NONE
Chr2:3358425-3358949	hyper	17	0	AT2G07798	+	protein_coding_gene	Symbols: | unknown protein; FUNCTIONS IN: molecular_function unknown; INVOLVED IN: biological_process unknown; LOCATED IN: cellular_component unknown; BEST Arabidopsis thaliana protein match is: unknown protein (TAIR:ATMG01220.1); Has 3 Blast hits to 3 proteins in 1 species: Archae - 0; Bacteria - 0; Metazoa - 0; Fungi - 0; Plants - 3; Viruses - 0; Other Eukaryotes - 0 (source: NCBI BLink). | chr…	NONE	NONE	NONE	NONE	NONE
Chr2:3360150-3361874	hyper	82	2	AT2G07798|AT2G07826|AT2G07698	+|+|+	protein_coding_gene|pseudogene|protein_coding_gene	Symbols: | unknown protein; FUNCTIONS IN: molecular_function unknown; INVOLVED IN: biological_process unknown; LOCATED IN: cellular_component unknown; BEST Arabidopsis thaliana protein match is: unknown protein (TAIR:ATMG01220.1); Has 3 Blast hits to 3 proteins in 1 species: Archae - 0; Bacteria - 0; Metazoa - 0; Fungi - 0; Plants - 3; Viruses - 0; Other Eukaryotes - 0 (source: NCBI BLink). | chr…	NONE	NONE	NONE	NONE	NONE
Chr2:3362700-3363524	hyper	29	0	AT2G07698	+	protein_coding_gene	Symbols: | ATPase, F1 complex, alpha subunit protein | chr2:3361474-3364028 FORWARD LENGTH=777	NONE	NONE	NONE	NONE	NONE
Chr2:3364575-3365999	hyper	70	1	AT2G07667	+	protein_coding_gene	Symbols: | unknown protein; FUNCTIONS IN: molecular_function unknown; INVOLVED IN: biological_process unknown; LOCATED IN: mitochondrion; BEST Arabidopsis thaliana protein match is: unknown protein (TAIR:ATMG01180.1); Has 3 Blast hits to 3 proteins in 1 species: Archae - 0; Bacteria - 0; Metazoa - 0; Fungi - 0; Plants - 3; Viruses - 0; Other Eukaryotes - 0 (source: NCBI BLink). | chr2:3364539-336…	NONE	NONE	NONE	NONE	NONE
Chr2:3366300-3367874	hyper	101	0	AT2G07667	+	protein_coding_gene	Symbols: | unknown protein; FUNCTIONS IN: molecular_function unknown; INVOLVED IN: biological_process unknown; LOCATED IN: mitochondrion; BEST Arabidopsis thaliana protein match is: unknown protein (TAIR:ATMG01180.1); Has 3 Blast hits to 3 proteins in 1 species: Archae - 0; Bacteria - 0; Metazoa - 0; Fungi - 0; Plants - 3; Viruses - 0; Other Eukaryotes - 0 (source: NCBI BLink). | chr2:3364539-336…	NONE	NONE	NONE	NONE	NONE
Chr2:3376425-3378749	hyper	100	0	NONE	NONE	NONE	NONE	NONE	NONE	AT2G07703-AT2G07704	NONE	NONE
Chr2:3388875-3389774	hyper	28	0	AT2G07709	+	pseudogene	pseudogene	NONE	NONE	NONE	NONE	NONE
Chr2:3393000-3394349	hyper	67	0	AT2G07709	+	pseudogene	pseudogene	NONE	NONE	NONE	NONE	NONE
Chr2:3396075-3397424	hyper	54	0	AT2G07711	-	pseudogene	pseudogene	NONE	NONE	NONE	NONE	NONE
Chr2:3398550-3400949	hyper	109	0	AT2G07711|AT2G07786|AT2G07712	-|-|-	pseudogene|pseudogene|pseudogene	pseudogene;pseudogene;pseudogene	NONE	NONE	NONE	NONE	NONE
Chr2:3404550-3405074	hyper	9	0	NONE	NONE	NONE	NONE	NONE	NONE	AT2G07712-AT2G07713	NONE	NONE
Chr2:3405225-3405824	hyper	14	0	NONE	NONE	NONE	NONE	NONE	NONE	AT2G07712-AT2G07713	NONE	NONE
Chr2:3406200-3406874	hyper	19	0	NONE	NONE	NONE	NONE	NONE	NONE	AT2G07712-AT2G07713	NONE	NONE
Chr2:3410925-3411299	hyper	8	0	AT2G07715	+	protein_coding_gene	Symbols: | Nucleic acid-binding, OB-fold-like protein | chr2:3411180-3412694 FORWARD LENGTH=389	NONE	NONE	NONE	NONE	NONE
Chr2:3412425-3413099	hyper	21	0	AT2G07715	+	protein_coding_gene	Symbols: | Nucleic acid-binding, OB-fold-like protein | chr2:3411180-3412694 FORWARD LENGTH=389	NONE	NONE	NONE	NONE	NONE
Chr2:3418500-3419024	hyper	11	0	AT2G07717	+	pseudogene	pseudogene	NONE	NONE	NONE	NONE	NONE
Chr2:3428775-3429299	hyper	12	0	NONE	NONE	NONE	NONE	NONE	NONE	AT2G07808-AT2G07809	NONE	NONE
Chr2:3434025-3434624	hyper	22	0	AT2G07721	-	protein_coding_gene	Symbols: | unknown protein; Has 1 Blast hits to 1 proteins in 1 species: Archae - 0; Bacteria - 0; Metazoa - 0; Fungi - 0; Plants - 1; Viruses - 0; Other Eukaryotes - 0 (source: NCBI BLink). | chr2:3434482-3434994 REVERSE LENGTH=132	NONE	NONE	NONE	NONE	NONE
Chr2:3438450-3438974	hyper	11	0	AT2G07722	+	protein_coding_gene	Symbols: | unknown protein; BEST Arabidopsis thaliana protein match is: unknown protein (TAIR:ATMG00620.1); Has 15 Blast hits to 15 proteins in 5 species: Archae - 0; Bacteria - 0; Metazoa - 0; Fungi - 0; Plants - 15; Viruses - 0; Other Eukaryotes - 0 (source: NCBI BLink). | chr2:3438742-3439161 FORWARD LENGTH=139	NONE	NONE	NONE	NONE	NONE
Chr2:3451650-3452174	hyper	17	0	AT2G07727	+	protein_coding_gene	Symbols: | Di-haem cytochrome, transmembrane;Cytochrome b/b6, C-terminal | chr2:3450863-3452044 FORWARD LENGTH=393	NONE	NONE	NONE	NONE	NONE
Chr2:3453525-3454274	hyper	22	0	AT2G07728	+	protein_coding_gene	Symbols: | unknown protein; FUNCTIONS IN: molecular_function unknown; INVOLVED IN: biological_process unknown; LOCATED IN: cellular_component unknown; EXPRESSED IN: cultured cell; Has 1 Blast hits to 1 proteins in 1 species: Archae - 0; Bacteria - 0; Metazoa - 0; Fungi - 0; Plants - 1; Viruses - 0; Other Eukaryotes - 0 (source: NCBI BLink). | chr2:3453686-3456127 FORWARD LENGTH=286	AT2TE15030	LTR/Copia	NONE	NONE	NONE
Chr2:3458775-3459599	hyper	28	0	AT2G07729	-	transposable_element_gene	NONE	AT2TE15045	LTR/Copia	NONE	NONE	NONE
Chr2:3460800-3461399	hyper	18	0	NONE	NONE	NONE	NONE	NONE	NONE	AT2G07806-AT2G07807	NONE	NONE
Chr2:3464250-3464924	hyper	25	0	NONE	NONE	NONE	NONE	NONE	NONE	AT2G07798-AT2G07799	NONE	NONE
Chr2:3468075-3468824	hyper	30	0	AT2G07731|AT2G07732	-|-	pseudogene|protein_coding_gene	pseudogene;Symbols: | Ribulose bisphosphate carboxylase large chain, catalytic domain | chr2:3468424-3468774 REVERSE LENGTH=116	NONE	NONE	NONE	NONE	NONE
Chr2:3475650-3476174	hyper	13	0	AT2G07827|AT2G07830	+|-	protein_coding_gene|protein_coding_gene	Symbols: | unknown protein; FUNCTIONS IN: molecular_function unknown; INVOLVED IN: biological_process unknown; LOCATED IN: cellular_component unknown; Has 1 Blast hits to 1 proteins in 1 species: Archae - 0; Bacteria - 0; Metazoa - 0; Fungi - 0; Plants - 1; Viruses - 0; Other Eukaryotes - 0 (source: NCBI BLink). | chr2:3474996-3476845 FORWARD LENGTH=177;Symbols: | unknown protein; LOCATED IN: end…	NONE	NONE	NONE	NONE	NONE
Chr2:3482175-3482924	hyper	23	0	NONE	NONE	NONE	NONE	NONE	NONE	AT2G07774-AT2G07775	NONE	NONE
Chr2:3484350-3484874	hyper	12	0	AT2G07806	+	protein_coding_gene	Symbols: | unknown protein; FUNCTIONS IN: molecular_function unknown; INVOLVED IN: biological_process unknown; LOCATED IN: cellular_component unknown; Has 1 Blast hits to 1 proteins in 1 species: Archae - 0; Bacteria - 0; Metazoa - 0; Fungi - 0; Plants - 1; Viruses - 0; Other Eukaryotes - 0 (source: NCBI BLink). | chr2:3484830-3489421 FORWARD LENGTH=212	NONE	NONE	NONE	NONE	NONE
Chr2:3486000-3486899	hyper	48	0	AT2G07806	+	protein_coding_gene	Symbols: | unknown protein; FUNCTIONS IN: molecular_function unknown; INVOLVED IN: biological_process unknown; LOCATED IN: cellular_component unknown; Has 1 Blast hits to 1 proteins in 1 species: Archae - 0; Bacteria - 0; Metazoa - 0; Fungi - 0; Plants - 1; Viruses - 0; Other Eukaryotes - 0 (source: NCBI BLink). | chr2:3484830-3489421 FORWARD LENGTH=212	NONE	NONE	NONE	NONE	NONE
Chr2:3487275-3487874	hyper	19	0	AT2G07806	+	protein_coding_gene	Symbols: | unknown protein; FUNCTIONS IN: molecular_function unknown; INVOLVED IN: biological_process unknown; LOCATED IN: cellular_component unknown; Has 1 Blast hits to 1 proteins in 1 species: Archae - 0; Bacteria - 0; Metazoa - 0; Fungi - 0; Plants - 1; Viruses - 0; Other Eukaryotes - 0 (source: NCBI BLink). | chr2:3484830-3489421 FORWARD LENGTH=212	NONE	NONE	NONE	NONE	NONE
Chr2:3488625-3489224	hyper	16	0	AT2G07806	+	protein_coding_gene	Symbols: | unknown protein; FUNCTIONS IN: molecular_function unknown; INVOLVED IN: biological_process unknown; LOCATED IN: cellular_component unknown; Has 1 Blast hits to 1 proteins in 1 species: Archae - 0; Bacteria - 0; Metazoa - 0; Fungi - 0; Plants - 1; Viruses - 0; Other Eukaryotes - 0 (source: NCBI BLink). | chr2:3484830-3489421 FORWARD LENGTH=212	NONE	NONE	NONE	NONE	NONE
Chr2:3490200-3491624	hyper	51	0	NONE	NONE	NONE	NONE	NONE	NONE	AT2G07737-AT2G07738	NONE	NONE
Chr2:3492000-3493724	hyper	73	0	AT2G07738|AT2G07795	-|+	protein_coding_gene|protein_coding_gene	Symbols: | unknown protein; Has 3 Blast hits to 3 proteins in 1 species: Archae - 0; Bacteria - 0; Metazoa - 0; Fungi - 0; Plants - 3; Viruses - 0; Other Eukaryotes - 0 (source: NCBI BLink). | chr2:3492434-3492700 REVERSE LENGTH=88;Symbols: | unknown protein; Has 35333 Blast hits to 34131 proteins in 2444 species: Archae - 798; Bacteria - 22429; Metazoa - 974; Fungi - 991; Plants - 531; Viruses -…	NONE	NONE	NONE	NONE	NONE
Chr2:3496875-3497924	hyper	41	0	AT2G07765	+	tRNA	tRNA	NONE	NONE	NONE	NONE	NONE
Chr2:3499200-3500324	hyper	41	0	NONE	NONE	NONE	NONE	NONE	NONE	AT2G07830-AT2G07835	NONE	NONE
Chr2:3500475-3501749	hyper	49	0	NONE	NONE	NONE	NONE	NONE	NONE	AT2G07830-AT2G07835	NONE	NONE
Chr2:3509400-3509924	hyper	14	0	NONE	NONE	NONE	NONE	NONE	NONE	AT2G07678-AT2G07680	NONE	NONE
Chr2:4308300-4308824	hyper	16	0	NONE	NONE	NONE	NONE	NONE	NONE	AT2G10931-AT2G10940	NONE	NONE
Chr2:4500825-4501274	hyper	8	0	AT2G11320	+	transposable_element_gene	NONE	AT2TE18835|AT2TE18840	RC/Helitron;RC/Helitron	NONE	NONE	NONE
Chr2:4938675-4939124	hyper	10	0	NONE	NONE	NONE	NONE	AT2TE20275	DNA/Pogo	NONE	NONE	NONE
Chr2:5503575-5504024	hyper	9	0	NONE	NONE	NONE	NONE	AT2TE22270	DNA/MuDR	NONE	NONE	NONE
Chr2:5514825-5515274	hyper	10	1	NONE	NONE	NONE	NONE	AT2TE22305	RC/Helitron	NONE	OVERLAP	NONE
Chr2:5732250-5732699	hyper	7	0	NONE	NONE	NONE	NONE	AT2TE23210	DNA/En-Spm	NONE	OVERLAP	NONE
Chr2:5851350-5851874	hyper	14	0	NONE	NONE	NONE	NONE	AT2TE23845	LTR/Copia	NONE	OVERLAP	NONE
Chr2:5867625-5868149	hyper	14	0	NONE	NONE	NONE	NONE	NONE	NONE	AT2G13975-AT2G13980	NONE	NONE
Chr2:5924325-5924774	hyper	9	0	NONE	NONE	NONE	NONE	NONE	NONE	AT2G14070-AT2G14080	NONE	OVERLAP
Chr2:5936700-5937224	hyper	9	1	NONE	NONE	NONE	NONE	AT2TE24185|AT2TE24190	RathE1_cons;DNA/Pogo	NONE	OVERLAP	NONE
Chr2:6012450-6012899	hyper	9	0	AT2G14200	-	transposable_element_gene	NONE	AT2TE24460	LTR/Copia	NONE	OVERLAP	NONE
Chr2:6036675-6036974	hyper	10	0	AT2G14255	+	protein_coding_gene	Symbols: | Ankyrin repeat family protein with DHHC zinc finger domain | chr2:6036974-6040892 FORWARD LENGTH=536	NONE	NONE	NONE	OVERLAP	NONE
Chr2:6098925-6099299	hyper	7	0	NONE	NONE	NONE	NONE	NONE	NONE	AT2G14370-AT2G14378	OVERLAP	OVERLAP	DT-334
Chr2:6162300-6163124	hyper	38	0	NONE	NONE	NONE	NONE	AT2TE25030|AT2TE25035	RC/Helitron;RC/Helitron	NONE	OVERLAP	NONE
Chr2:6467250-6467849	hyper	17	0	NONE	NONE	NONE	NONE	AT2TE26410	LINE/L1	NONE	NONE	NONE
Chr2:6644100-6644624	hyper	12	0	AT2G15292	-	other_RNA	other_RNA	NONE	NONE	NONE	NONE	NONE
Chr2:6677325-6677849	hyper	12	0	AT2G15340	+	protein_coding_gene	Symbols: | glycine-rich protein | chr2:6677339-6677698 FORWARD LENGTH=119	NONE	NONE	NONE	OVERLAP	NONE
Chr2:6691050-6691574	hyper	14	0	NONE	NONE	NONE	NONE	AT2TE27335	DNA/MuDR	NONE	OVERLAP	NONE
Chr2:6706800-6707174	hyper	10	0	NONE	NONE	NONE	NONE	AT2TE27400|AT2TE27405	RC/Helitron;DNA/Pogo	NONE	OVERLAP	NONE
Chr2:6714675-6715124	hyper	8	0	NONE	NONE	NONE	NONE	AT2TE27435|AT2TE27440	RC/Helitron;DNA/HAT	NONE	NONE	NONE
Chr2:6732900-6733424	hyper	11	0	NONE	NONE	NONE	NONE	AT2TE27510	RC/Helitron	NONE	OVERLAP	NONE
Chr2:6741675-6742124	hyper	7	0	NONE	NONE	NONE	NONE	NONE	NONE	AT2G15430-AT2G15440	OVERLAP	NONE
Chr2:6745575-6746024	hyper	9	0	NONE	NONE	NONE	NONE	AT2TE27560	RC/Helitron	NONE	OVERLAP	NONE
Chr2:6757200-6757574	hyper	7	0	NONE	NONE	NONE	NONE	AT2TE27595|AT2TE27600	RC/Helitron;RC/Helitron	NONE	OVERLAP	NONE
Chr2:6823275-6823949	hyper	19	0	AT2G15650	+	transposable_element_gene	NONE	AT2TE27820	LTR/Copia	NONE	OVERLAP	OVERLAP	DT-341
Chr2:6876975-6877574	hyper	18	0	NONE	NONE	NONE	NONE	AT2TE28005	DNA/Mariner	NONE	OVERLAP	NONE
Chr2:6963300-6963599	hyper	7	0	NONE	NONE	NONE	NONE	AT2TE28345	DNA	NONE	OVERLAP	OVERLAP	DT-343
Chr2:7207500-7207949	hyper	12	1	NONE	NONE	NONE	NONE	AT2TE29365|AT2TE29370	RC/Helitron;RC/Helitron	NONE	OVERLAP	NONE
Chr2:7247175-7247624	hyper	12	0	NONE	NONE	NONE	NONE	AT2TE29505|AT2TE29510	DNA/MuDR;DNA/MuDR	NONE	NONE	NONE
Chr2:7278150-7278524	hyper	10	0	NONE	NONE	NONE	NONE	NONE	NONE	AT2G16760-AT2G16770	OVERLAP	OVERLAP
Chr2:7435425-7435724	hyper	8	1	AT2G17090	-	protein_coding_gene	Symbols: SSP | Protein kinase protein with tetratricopeptide repeat domain | chr2:7435088-7437298 REVERSE LENGTH=465	NONE	NONE	NONE	OVERLAP	OVERLAP
Chr2:7918125-7918574	hyper	8	0	AT2G18193	-	protein_coding_gene	Symbols: | P-loop containing nucleoside triphosphate hydrolases superfamily protein | chr2:7917621-7919184 REVERSE LENGTH=495	NONE	NONE	NONE	NONE	NONE
Chr2:8071350-8071649	hyper	7	0	AT2G18590	+	protein_coding_gene	Symbols: | Major facilitator superfamily protein | chr2:8069988-8072866 FORWARD LENGTH=473	NONE	NONE	NONE	OVERLAP	OVERLAP
Chr2:8332950-8333399	hyper	13	1	AT2G19200	+	pseudogene	pseudogene	NONE	NONE	NONE	OVERLAP	OVERLAP	DT-360
Chr2:8451075-8451599	hyper	14	1	NONE	NONE	NONE	NONE	AT2TE35285|AT2TE35290	RC/Helitron;DNA/MuDR	NONE	OVERLAP	NONE
Chr2:8622600-8622974	hyper	9	0	AT2G19960	+	protein_coding_gene	Symbols: | hAT family dimerisation domain | chr2:8622215-8622736 FORWARD LENGTH=173	NONE	NONE	NONE	OVERLAP	NONE
Chr2:9026325-9026774	hyper	10	1	AT2G21040	+	protein_coding_gene	Symbols: | Calcium-dependent lipid-binding (CaLB domain) family protein | chr2:9026157-9027310 FORWARD LENGTH=261	AT2TE38095	LTR/Gypsy	NONE	OVERLAP	OVERLAP	DT-365
Chr2:9225825-9226274	hyper	10	0	NONE	NONE	NONE	NONE	AT2TE39070|AT2TE39075	RC/Helitron;RC/Helitron	NONE	NONE	NONE
Chr2:9263475-9263924	hyper	13	0	AT2G21655	+	protein_coding_gene	Symbols: | Protein of unknown function (DUF784) | chr2:9263584-9264054 FORWARD LENGTH=156	AT2TE39260|AT2TE39265	RC/Helitron;RC/Helitron	NONE	OVERLAP	NONE
Chr2:9735375-9735824	hyper	10	0	NONE	NONE	NONE	NONE	NONE	NONE	AT2G22850-AT2G22860	OVERLAP	NONE
Chr2:9880650-9880949	hyper	7	0	AT2G23200	+	protein_coding_gene	Symbols: | Protein kinase superfamily protein | chr2:9879351-9881855 FORWARD LENGTH=834	NONE	NONE	NONE	NONE	NONE
Chr2:10025250-10025774	hyper	9	0	AT2G23540	+	protein_coding_gene	Symbols: | GDSL-like Lipase/Acylhydrolase superfamily protein | chr2:10024366-10026058 FORWARD LENGTH=387	NONE	NONE	NONE	NONE	NONE
Chr2:10137825-10138349	hyper	12	1	NONE	NONE	NONE	NONE	AT2TE43370	RC/Helitron	NONE	NONE	NONE
Chr2:10148925-10149374	hyper	12	0	AT2G23834	+	protein_coding_gene	Symbols: | unknown protein; FUNCTIONS IN: molecular_function unknown; INVOLVED IN: biological_process unknown; LOCATED IN: cellular_component unknown; Has 30201 Blast hits to 17322 proteins in 780 species: Archae - 12; Bacteria - 1396; Metazoa - 17338; Fungi - 3422; Plants - 5037; Viruses - 0; Other Eukaryotes - 2996 (source: NCBI BLink). | chr2:10148690-10149050 FORWARD LENGTH=33	NONE	NONE	NONE	NONE	NONE
Chr2:10300950-10301474	hyper	11	0	AT2G24220	+	protein_coding_gene	Symbols: ATPUP5, PUP5 | purine permease 5 | chr2:10300603-10301688 FORWARD LENGTH=361	NONE	NONE	NONE	NONE	NONE
Chr2:10909125-10909649	hyper	16	0	AT2G25630	+	protein_coding_gene	Symbols: BGLU14 | beta glucosidase 14 | chr2:10908360-10909880 FORWARD LENGTH=489	NONE	NONE	NONE	OVERLAP	NONE
Chr2:11010675-11011124	hyper	9	0	NONE	NONE	NONE	NONE	NONE	NONE	AT2G25800-AT2G25810	NONE	NONE
Chr2:11310000-11310299	hyper	7	0	NONE	NONE	NONE	NONE	NONE	NONE	AT2G26580-AT2G26590	OVERLAP	NONE
Chr2:11346375-11346899	hyper	16	0	NONE	NONE	NONE	NONE	AT2TE49070|AT2TE49075	DNA;DNA/MuDR	NONE	OVERLAP	NONE
Chr2:11502375-11502899	hyper	14	0	NONE	NONE	NONE	NONE	AT2TE49850	RC/Helitron	NONE	OVERLAP	NONE
Chr2:11534700-11535224	hyper	10	0	NONE	NONE	NONE	NONE	NONE	NONE	AT2G27030-AT2G27035	NONE	NONE
Chr2:11713950-11714249	hyper	7	0	AT2G27380	+	protein_coding_gene	Symbols: ATEPR1, EPR1 | extensin proline-rich 1 | chr2:11713411-11715696 FORWARD LENGTH=761	NONE	NONE	NONE	NONE	NONE
Chr2:11834550-11835224	hyper	30	0	NONE	NONE	NONE	NONE	AT2TE51470|AT2TE51475	RC/Helitron;RC/Helitron	NONE	OVERLAP	NONE
Chr2:12149625-12150074	hyper	7	0	NONE	NONE	NONE	NONE	AT2TE52920	RC/Helitron	NONE	OVERLAP	NONE
Chr2:12284550-12284999	hyper	8	0	AT2G28640	-	protein_coding_gene	Symbols: ATEXO70H5, EXO70H5 | exocyst subunit exo70 family protein H5 | chr2:12284625-12286645 REVERSE LENGTH=605	NONE	NONE	NONE	OVERLAP	OVERLAP	DT-393
Chr2:12886875-12887549	hyper	24	0	AT2G30210	-	protein_coding_gene	Symbols: LAC3 | laccase 3 | chr2:12887735-12889827 REVERSE LENGTH=570	NONE	NONE	NONE	OVERLAP	NONE
Chr2:13997100-13997624	hyper	7	0	AT2G32980	-	protein_coding_gene	Symbols: | unknown protein; Has 158 Blast hits to 154 proteins in 73 species: Archae - 0; Bacteria - 61; Metazoa - 0; Fungi - 0; Plants - 55; Viruses - 28; Other Eukaryotes - 14 (source: NCBI BLink). | chr2:13997569-13999715 REVERSE LENGTH=296	NONE	NONE	NONE	OVERLAP	NONE
Chr2:14010225-14010749	hyper	17	0	NONE	NONE	NONE	NONE	NONE	NONE	AT2G33006-AT2G33010	OVERLAP	NONE
Chr2:14472225-14472824	hyper	19	0	AT2G34290	-	protein_coding_gene	Symbols: | Protein kinase superfamily protein | chr2:14472633-14473430 REVERSE LENGTH=265	NONE	NONE	NONE	OVERLAP	NONE
Chr2:14906550-14907824	hyper	63	0	NONE	NONE	NONE	NONE	NONE	NONE	AT2G35460-AT2G35470	OVERLAP	OVERLAP	DT-414
Chr2:15034200-15034724	hyper	14	0	AT2G35770	-	protein_coding_gene	Symbols: scpl28 | serine carboxypeptidase-like 28 | chr2:15034179-15036497 REVERSE LENGTH=462	NONE	NONE	NONE	NONE	NONE
Chr2:15094275-15094574	hyper	7	0	NONE	NONE	NONE	NONE	AT2TE67170	LTR/Copia	NONE	OVERLAP	NONE
Chr2:15793950-15794324	hyper	7	0	AT2G37650	+	protein_coding_gene	Symbols: | GRAS family transcription factor | chr2:15792623-15794779 FORWARD LENGTH=718	NONE	NONE	NONE	NONE	NONE
Chr2:15851175-15851474	hyper	10	0	NONE	NONE	NONE	NONE	NONE	NONE	AT2G37830-AT2G37840	OVERLAP	NONE
Chr2:16829025-16829324	hyper	7	1	AT2G40290	-	protein_coding_gene	Symbols: | Eukaryotic translation initiation factor 2 subunit 1 | chr2:16829030-16830889 REVERSE LENGTH=344	NONE	NONE	NONE	NONE	NONE
Chr2:16933425-16933724	hyper	7	0	AT2G40540	+	protein_coding_gene	Symbols: KT2, ATKT2, SHY3, KUP2, ATKUP2, TRK2 | potassium transporter 2 | chr2:16931445-16934516 FORWARD LENGTH=794	NONE	NONE	NONE	NONE	NONE
Chr2:17105025-17105549	hyper	13	0	AT2G40990	-	protein_coding_gene	Symbols: | DHHC-type zinc finger family protein | chr2:17105097-17106773 REVERSE LENGTH=411	NONE	NONE	NONE	OVERLAP	NONE
Chr2:17362650-17362949	hyper	7	0	AT2G41640	+	protein_coding_gene	Symbols: | Glycosyltransferase family 61 protein | chr2:17360654-17362391 FORWARD LENGTH=500	AT2TE78320	SINE	NONE	OVERLAP	NONE
Chr2:17387100-17387399	hyper	8	0	AT2G41700	-	protein_coding_gene	Symbols: ABCA1, AtABCA1 | ATP-binding cassette A1 | chr2:17383239-17396110 REVERSE LENGTH=1882	NONE	NONE	NONE	NONE	NONE
Chr2:17497125-17497499	hyper	7	0	AT2G41910	+	protein_coding_gene	Symbols: | Protein kinase superfamily protein | chr2:17496956-17498077 FORWARD LENGTH=373	NONE	NONE	NONE	OVERLAP	OVERLAP	DT-435
Chr2:17499300-17499824	hyper	21	0	AT2G41920	+	protein_coding_gene	Symbols: | Protein kinase superfamily protein | chr2:17499448-17500404 FORWARD LENGTH=318	NONE	NONE	NONE	OVERLAP	OVERLAP	DT-436
Chr2:17500050-17500649	hyper	26	0	AT2G41920	+	protein_coding_gene	Symbols: | Protein kinase superfamily protein | chr2:17499448-17500404 FORWARD LENGTH=318	NONE	NONE	NONE	OVERLAP	OVERLAP	DT-436
Chr2:17530725-17531099	hyper	8	0	NONE	NONE	NONE	NONE	NONE	NONE	AT2G42000-AT2G42005	OVERLAP	NONE
Chr2:17634675-17635124	hyper	10	0	NONE	NONE	NONE	NONE	NONE	NONE	AT2G42330-AT2G42340	OVERLAP	NONE
Chr2:17675775-17676299	hyper	11	0	NONE	NONE	NONE	NONE	NONE	NONE	AT2G42450-AT2G42460	OVERLAP	NONE
Chr3:28275-28799	hyper	10	0	AT3G01085	+	protein_coding_gene	Symbols: | Protein kinase superfamily protein | chr3:28060-30556 FORWARD LENGTH=629	AT3TE00130	DNA/MuDR	NONE	OVERLAP	OVERLAP	DT-446
Chr3:457275-457649	hyper	8	0	AT3G02280	+	protein_coding_gene	Symbols: | Flavodoxin family protein | chr3:453646-457659 FORWARD LENGTH=623	NONE	NONE	NONE	NONE	OVERLAP	DT-451
Chr3:810150-810674	hyper	12	0	AT3G03405	-	protein_coding_gene	Symbols: | F-box associated ubiquitination effector family protein | chr3:809875-810795 REVERSE LENGTH=193	NONE	NONE	NONE	OVERLAP	OVERLAP	DT-453
Chr3:883800-884249	hyper	8	0	AT3G03640|AT3G03650	+|-	protein_coding_gene|protein_coding_gene	Symbols: GLUC, BGLU25 | beta glucosidase 25 | chr3:881028-884028 FORWARD LENGTH=531;Symbols: EDA5 | Exostosin family protein | chr3:884298-886166 REVERSE LENGTH=499	NONE	NONE	NONE	NONE	OVERLAP
Chr3:1057800-1058099	hyper	9	0	NONE	NONE	NONE	NONE	AT3TE04445	RC/Helitron	NONE	NONE	NONE
Chr3:1121925-1122299	hyper	9	0	AT3G04250	+	protein_coding_gene	Symbols: | F-box associated ubiquitination effector family protein | chr3:1121950-1122828 FORWARD LENGTH=292	NONE	NONE	NONE	OVERLAP	OVERLAP	DT-458
Chr3:1236750-1237049	hyper	7	0	AT3G04580	-	protein_coding_gene	Symbols: EIN4 | Signal transduction histidine kinase, hybrid-type, ethylene sensor | chr3:1235576-1237965 REVERSE LENGTH=766	NONE	NONE	NONE	NONE	NONE
Chr3:1861875-1862174	hyper	7	0	AT3G06150	-	protein_coding_gene	Symbols: | unknown protein; BEST Arabidopsis thaliana protein match is: unknown protein (TAIR:AT5G19060.1); Has 61 Blast hits to 59 proteins in 10 species: Archae - 0; Bacteria - 0; Metazoa - 3; Fungi - 0; Plants - 58; Viruses - 0; Other Eukaryotes - 0 (source: NCBI BLink). | chr3:1861971-1863755 REVERSE LENGTH=594	NONE	NONE	NONE	NONE	NONE
Chr3:1962375-1962824	hyper	11	0	NONE	NONE	NONE	NONE	NONE	NONE	AT3G06433-AT3G06435	OVERLAP	NONE
Chr3:1964025-1964324	hyper	7	0	NONE	NONE	NONE	NONE	AT3TE08270	RathE2_cons	NONE	NONE	NONE
Chr3:2079300-2079674	hyper	7	0	AT3G06650	-	protein_coding_gene	Symbols: ACLB-1 | ATP-citrate lyase B-1 | chr3:2079247-2082633 REVERSE LENGTH=608	NONE	NONE	NONE	NONE	NONE
Chr3:2888175-2888474	hyper	7	0	NONE	NONE	NONE	NONE	NONE	NONE	AT3G09385-AT3G09390	OVERLAP	OVERLAP	DT-480
Chr3:3706800-3707174	hyper	10	0	AT3G11720	-	protein_coding_gene	Symbols: | Polyketide cyclase/dehydrase and lipid transport superfamily protein | chr3:3705991-3708310 REVERSE LENGTH=542	NONE	NONE	NONE	NONE	NONE
Chr3:4646325-4646699	hyper	7	0	AT3G14030	-	protein_coding_gene	Symbols: | F-box associated ubiquitination effector family protein | chr3:4646272-4646971 REVERSE LENGTH=200	NONE	NONE	NONE	OVERLAP	NONE
Chr3:5228400-5228849	hyper	8	0	NONE	NONE	NONE	NONE	AT3TE22000	RC/Helitron	NONE	OVERLAP	NONE
Chr3:5683050-5683649	hyper	31	0	AT3G16680	+	protein_coding_gene	Symbols: | DNA binding;DNA-directed RNA polymerases | chr3:5683697-5684130 FORWARD LENGTH=87	NONE	NONE	NONE	OVERLAP	OVERLAP	DT-503
Chr3:5779425-5780174	hyper	15	0	NONE	NONE	NONE	NONE	NONE	NONE	AT3G16930-AT3G16940	OVERLAP	NONE
Chr3:5861925-5862374	hyper	9	0	AT3G17185	+	other_RNA	other_RNA	NONE	NONE	NONE	NONE	NONE
Chr3:5915775-5916224	hyper	10	0	AT3G17320	-	protein_coding_gene	Symbols: | F-box and associated interaction domains-containing protein | chr3:5915427-5916656 REVERSE LENGTH=409	NONE	NONE	NONE	OVERLAP	NONE
Chr3:5922375-5922749	hyper	9	0	AT3G17340	-	protein_coding_gene	Symbols: | ARM repeat superfamily protein | chr3:5920613-5926846 REVERSE LENGTH=1090	NONE	NONE	NONE	NONE	NONE
Chr3:5983050-5983499	hyper	10	0	AT3G17480	+	protein_coding_gene	Symbols: | F-box and associated interaction domains-containing protein | chr3:5983199-5984320 FORWARD LENGTH=373	AT3TE25135	RC/Helitron	NONE	OVERLAP	OVERLAP	DT-505
Chr3:6292350-6292874	hyper	10	0	NONE	NONE	NONE	NONE	NONE	NONE	AT3G18330-AT3G18340	OVERLAP	OVERLAP
Chr3:6335775-6336374	hyper	21	0	AT3G18470	-	protein_coding_gene	Symbols: | PLAC8 family protein | chr3:6335000-6335698 REVERSE LENGTH=133	AT3TE26660	DNA/MuDR	NONE	OVERLAP	OVERLAP	DT-510
Chr3:6365775-6366149	hyper	7	0	NONE	NONE	NONE	NONE	AT3TE26780|AT3TE26785|AT3TE26790	DNA/MuDR;RC/Helitron;RC/Helitron	NONE	OVERLAP	OVERLAP
Chr3:6727125-6727574	hyper	8	0	NONE	NONE	NONE	NONE	NONE	NONE	AT3G19400-AT3G19410	NONE	NONE
Chr3:6912375-6912899	hyper	13	0	AT3G19880	-	protein_coding_gene	Symbols: | F-box and associated interaction domains-containing protein | chr3:6911435-6912604 REVERSE LENGTH=389	NONE	NONE	NONE	OVERLAP	OVERLAP	DT-520
Chr3:6988575-6989099	hyper	13	0	NONE	NONE	NONE	NONE	AT3TE29340	RC/Helitron	NONE	NONE	NONE
Chr3:7040550-7040849	hyper	7	0	NONE	NONE	NONE	NONE	AT3TE29575	LINE?	NONE	NONE	NONE
Chr3:7053000-7053524	hyper	8	0	AT3G20210	+	protein_coding_gene	Symbols: DELTA-VPE, DELTAVPE | delta vacuolar processing enzyme | chr3:7052482-7054525 FORWARD LENGTH=466	NONE	NONE	NONE	NONE	NONE
Chr3:7104075-7104899	hyper	18	0	AT3G20362|AT3G20365	+|+	protein_coding_gene|tRNA	Symbols: | unknown protein; FUNCTIONS IN: molecular_function unknown; INVOLVED IN: biological_process unknown; LOCATED IN: endomembrane system; Has 4 Blast hits to 4 proteins in 1 species: Archae - 0; Bacteria - 0; Metazoa - 0; Fungi - 0; Plants - 4; Viruses - 0; Other Eukaryotes - 0 (source: NCBI BLink). | chr3:7103817-7104250 FORWARD LENGTH=47;tRNA	NONE	NONE	NONE	OVERLAP	NONE
Chr3:7258050-7258499	hyper	8	0	AT3G20760	-	protein_coding_gene	Symbols: | Nse4, component of Smc5/6 DNA repair complex | chr3:7257187-7258891 REVERSE LENGTH=383	NONE	NONE	NONE	NONE	NONE
Chr3:7408500-7408799	hyper	7	0	AT3G21130	+	protein_coding_gene	Symbols: | F-box and associated interaction domains-containing protein | chr3:7408246-7409349 FORWARD LENGTH=367	NONE	NONE	NONE	OVERLAP	OVERLAP	DT-531
Chr3:7745550-7746074	hyper	16	0	AT3G21980	+	protein_coding_gene	Symbols: | Domain of unknown function (DUF26) | chr3:7745143-7746161 FORWARD LENGTH=225	NONE	NONE	NONE	OVERLAP	OVERLAP	DT-534
Chr3:7748850-7749374	hyper	10	0	AT3G21990	+	protein_coding_gene	Symbols: | Domain of unknown function (DUF26) | chr3:7749413-7750419 FORWARD LENGTH=256	NONE	NONE	NONE	OVERLAP	NONE
Chr3:8029275-8029724	hyper	12	2	AT3G22720	-	protein_coding_gene	Symbols: | F-box and associated interaction domains-containing protein | chr3:8028961-8030097 REVERSE LENGTH=378	NONE	NONE	NONE	OVERLAP	OVERLAP	DT-538
Chr3:8032125-8032499	hyper	7	0	AT3G22730	-	protein_coding_gene	Symbols: | F-box and associated interaction domains-containing protein | chr3:8031341-8032459 REVERSE LENGTH=372	NONE	NONE	NONE	OVERLAP	NONE
Chr3:8096475-8096999	hyper	14	0	AT3G22870	+	protein_coding_gene	Symbols: | F-box and associated interaction domains-containing protein | chr3:8096230-8097471 FORWARD LENGTH=413	NONE	NONE	NONE	NONE	NONE
Chr3:8138400-8139074	hyper	32	0	AT3G22955	+	transposable_element_gene	NONE	AT3TE34140|AT3TE34145|AT3TE34150	RC/Helitron;LINE/L1;LINE/L1	NONE	OVERLAP	NONE
Chr3:8142300-8142824	hyper	9	0	AT3G22961	+	protein_coding_gene	Symbols: | Paired amphipathic helix (PAH2) superfamily protein | chr3:8142138-8142809 FORWARD LENGTH=223	NONE	NONE	NONE	OVERLAP	NONE
Chr3:8170050-8170424	hyper	8	0	NONE	NONE	NONE	NONE	AT3TE34225|AT3TE34280	RC/Helitron;RC/Helitron	NONE	NONE	NONE
Chr3:8185425-8185949	hyper	11	0	NONE	NONE	NONE	NONE	AT3TE34340	RathE2_cons	NONE	OVERLAP	NONE
Chr3:8231100-8231399	hyper	7	0	NONE	NONE	NONE	NONE	AT3TE34525	RC/Helitron	NONE	OVERLAP	NONE
Chr3:8263350-8263799	hyper	10	0	NONE	NONE	NONE	NONE	NONE	NONE	AT3G23160-AT3G23165	OVERLAP	NONE
Chr3:8371425-8372174	hyper	24	0	NONE	NONE	NONE	NONE	AT3TE35100	RC/Helitron	NONE	OVERLAP	OVERLAP	DT-545
Chr3:8496900-8497424	hyper	7	1	AT3G23633	-	protein_coding_gene	Symbols: | F-box associated ubiquitination effector family protein | chr3:8496690-8497163 REVERSE LENGTH=157	NONE	NONE	NONE	OVERLAP	OVERLAP	DT-547
Chr3:8623725-8624099	hyper	8	0	NONE	NONE	NONE	NONE	NONE	NONE	AT3G23880-AT3G23890	OVERLAP	NONE
Chr3:8794650-8795099	hyper	9	0	AT3G24260	-	protein_coding_gene	Symbols: | FUNCTIONS IN: molecular_function unknown; INVOLVED IN: biological_process unknown; LOCATED IN: chloroplast; CONTAINS InterPro DOMAIN/s: Histone deacetylase interacting (InterPro:IPR013194); BEST Arabidopsis thaliana protein match is: unknown protein (TAIR:AT3G28870.1); Has 220 Blast hits to 218 proteins in 65 species: Archae - 7; Bacteria - 6; Metazoa - 43; Fungi - 2; Plants - 115; Vir…	NONE	NONE	NONE	NONE	NONE
Chr3:8816625-8817149	hyper	11	0	NONE	NONE	NONE	NONE	NONE	NONE	AT3G24310-AT3G24315	NONE	NONE
Chr3:8995500-8995874	hyper	8	0	NONE	NONE	NONE	NONE	AT3TE37615|AT3TE37620	RC/Helitron;RC/Helitron	NONE	OVERLAP	NONE
Chr3:9153975-9154349	hyper	9	0	NONE	NONE	NONE	NONE	NONE	NONE	AT3G25130-AT3G25140	OVERLAP	NONE
Chr3:9163425-9163874	hyper	9	0	AT3G25165	-	protein_coding_gene	Symbols: RALFL25 | ralf-like 25 | chr3:9163602-9163826 REVERSE LENGTH=74	NONE	NONE	NONE	OVERLAP	NONE
Chr3:9458250-9458624	hyper	8	0	AT3G25850	-	protein_coding_gene	Symbols: | Cysteine/Histidine-rich C1 domain family protein | chr3:9458178-9458954 REVERSE LENGTH=258	NONE	NONE	NONE	OVERLAP	OVERLAP	DT-559
Chr3:9773700-9774224	hyper	10	0	NONE	NONE	NONE	NONE	AT3TE40690|AT3TE40695	DNA/HAT;RC/Helitron	NONE	OVERLAP	NONE
Chr3:9830625-9831149	hyper	9	0	AT3G26742	+	protein_coding_gene	Symbols: | unknown protein; FUNCTIONS IN: molecular_function unknown; INVOLVED IN: biological_process unknown; LOCATED IN: endomembrane system; Has 30201 Blast hits to 17322 proteins in 780 species: Archae - 12; Bacteria - 1396; Metazoa - 17338; Fungi - 3422; Plants - 5037; Viruses - 0; Other Eukaryotes - 2996 (source: NCBI BLink). | chr3:9831400-9831555 FORWARD LENGTH=51	AT3TE40920|AT3TE40925	RC/Helitron;RC/Helitron	NONE	OVERLAP	NONE
Chr3:9852750-9853349	hyper	18	0	AT3G26782	+	protein_coding_gene	Symbols: | Tetratricopeptide repeat (TPR)-like superfamily protein | chr3:9850594-9852682 FORWARD LENGTH=659	AT3TE41030	LINE/L1	NONE	OVERLAP	NONE
Chr3:9936075-9936449	hyper	8	1	NONE	NONE	NONE	NONE	NONE	NONE	AT3G26935-AT3G26940	NONE	NONE
Chr3:10010625-10010999	hyper	9	0	AT3G27150	-	protein_coding_gene	Symbols: | Galactose oxidase/kelch repeat superfamily protein | chr3:10009692-10010960 REVERSE LENGTH=422	NONE	NONE	NONE	NONE	OVERLAP	DT-567
Chr3:10111800-10112324	hyper	12	0	NONE	NONE	NONE	NONE	AT3TE42080	RathE3_cons	NONE	OVERLAP	NONE
Chr3:10382025-10382474	hyper	7	0	AT3G27960	-	protein_coding_gene	Symbols: | Tetratricopeptide repeat (TPR)-like superfamily protein | chr3:10380513-10382593 REVERSE LENGTH=663	NONE	NONE	NONE	NONE	NONE
Chr3:10391175-10391699	hyper	8	0	AT3G27970	+	protein_coding_gene	Symbols: | Exonuclease family protein | chr3:10389609-10391544 FORWARD LENGTH=357	AT3TE43160	RC/Helitron	NONE	NONE	NONE
Chr3:10459800-10460249	hyper	12	0	AT3G28100	+	protein_coding_gene	Symbols: | nodulin MtN21 /EamA-like transporter family protein | chr3:10456151-10460813 FORWARD LENGTH=353	AT3TE43450	DNA/HAT	NONE	OVERLAP	NONE
Chr3:10749000-10749599	hyper	15	0	AT3G28680	-	protein_coding_gene	Symbols: | Serine carboxypeptidase S28 family protein | chr3:10748751-10749733 REVERSE LENGTH=199	NONE	NONE	NONE	OVERLAP	NONE
Chr3:10781925-10782299	hyper	16	0	AT3G28720	+	protein_coding_gene	Symbols: | unknown protein; FUNCTIONS IN: molecular_function unknown; INVOLVED IN: biological_process unknown; LOCATED IN: cellular_component unknown; EXPRESSED IN: 25 plant structures; EXPRESSED DURING: 13 growth stages; BEST Arabidopsis thaliana protein match is: unknown protein (TAIR:AT5G58100.1); Has 1610 Blast hits to 344 proteins in 85 species: Archae - 0; Bacteria - 567; Metazoa - 95; Fung…	NONE	NONE	NONE	OVERLAP	NONE
Chr3:10809300-10809749	hyper	7	0	NONE	NONE	NONE	NONE	AT3TE44940	DNA/MuDR	NONE	OVERLAP	OVERLAP
Chr3:10833300-10833824	hyper	11	2	NONE	NONE	NONE	NONE	AT3TE45030	DNA/MuDR	NONE	OVERLAP	NONE
Chr3:11023575-11024099	hyper	25	0	AT3G29033	+	protein_coding_gene	Symbols: | glycine-rich protein | chr3:11024007-11024889 FORWARD LENGTH=167	AT3TE45820|AT3TE45825|AT3TE45830|AT3TE45835	DNA/MuDR;RC/Helitron;DNA/MuDR;DNA/HAT	NONE	OVERLAP	NONE
Chr3:11088600-11089124	hyper	22	0	NONE	NONE	NONE	NONE	AT3TE46110|AT3TE46115	LTR/Gypsy;RC/Helitron	NONE	NONE	NONE
Chr3:11095800-11096099	hyper	7	0	NONE	NONE	NONE	NONE	AT3TE46160	RathE3_cons	NONE	NONE	NONE
Chr3:11283675-11284049	hyper	7	0	NONE	NONE	NONE	NONE	AT3TE47015|AT3TE47020	RathE3_cons;RC/Helitron	NONE	OVERLAP	NONE
Chr3:11447400-11447699	hyper	7	0	AT3G29630	-	protein_coding_gene	Symbols: | UDP-Glycosyltransferase superfamily protein | chr3:11447178-11448524 REVERSE LENGTH=448	NONE	NONE	NONE	NONE	NONE
Chr3:11784975-11785499	hyper	11	1	AT3G30160	-	protein_coding_gene	Symbols: | unknown protein; FUNCTIONS IN: molecular_function unknown; INVOLVED IN: biological_process unknown; LOCATED IN: endomembrane system; EXPRESSED IN: 14 plant structures; EXPRESSED DURING: 10 growth stages; BEST Arabidopsis thaliana protein match is: unknown protein (TAIR:AT1G35320.1); Has 9 Blast hits to 9 proteins in 1 species: Archae - 0; Bacteria - 0; Metazoa - 0; Fungi - 0; Plants - …	AT3TE49060	LTR/Gypsy	NONE	NONE	NONE
Chr3:12369450-12369974	hyper	10	1	NONE	NONE	NONE	NONE	NONE	NONE	AT3G30740-AT3G30742	OVERLAP	NONE
Chr3:12557925-12558374	hyper	10	0	NONE	NONE	NONE	NONE	AT3TE51690|AT3TE51695	LTR/Copia;DNA/Pogo	NONE	OVERLAP	NONE
Chr3:12596250-12596624	hyper	7	0	AT3G30842	-	protein_coding_gene	Symbols: PDR10, ATPDR10 | pleiotropic drug resistance 10 | chr3:12593959-12600432 REVERSE LENGTH=1406	NONE	NONE	NONE	NONE	NONE
Chr3:13051200-13051649	hyper	7	0	NONE	NONE	NONE	NONE	AT3TE53455|AT3TE53460	RC/Helitron;RC/Helitron	NONE	OVERLAP	NONE
Chr3:13053075-13053599	hyper	14	0	AT3G32043	-	transposable_element_gene	NONE	AT3TE53470	RC/Helitron	NONE	OVERLAP	OVERLAP	DT-588
Chr3:13332000-13332524	hyper	11	0	NONE	NONE	NONE	NONE	AT3TE54490	LTR/Copia	NONE	OVERLAP	NONE
Chr3:13486875-13487174	hyper	10	0	AT3G32920|AT3G32925	-|-	protein_coding_gene|transposable_element_gene	Symbols: | P-loop containing nucleoside triphosphate hydrolases superfamily protein | chr3:13485399-13486713 REVERSE LENGTH=226	AT3TE54905	LINE/L1	NONE	NONE	NONE
Chr3:14194425-14195549	hyper	183	0	NONE	NONE	NONE	NONE	NONE	NONE	AT3G41761-AT3G41762	NONE	NONE
Chr3:14274150-14274749	hyper	15	0	AT3G42090	+	transposable_element_gene	NONE	AT3TE58655	RC/Helitron	NONE	OVERLAP	NONE
Chr3:14315625-14315924	hyper	7	0	AT3G42160	+	protein_coding_gene	Symbols: | Pectin lyase-like superfamily protein | chr3:14314583-14315634 FORWARD LENGTH=153	AT3TE58810	RC/Helitron	NONE	OVERLAP	NONE
Chr3:14470650-14471249	hyper	16	0	AT3G42316	-	transposable_element_gene	NONE	AT3TE59305|AT3TE59310|AT3TE59315	DNA/En-Spm;DNA/MuDR;DNA/MuDR	NONE	OVERLAP	NONE
Chr3:15048450-15048899	hyper	11	0	AT3G43005	+	transposable_element_gene	NONE	AT3TE61315	DNA/MuDR	NONE	OVERLAP	NONE
Chr3:15335250-15335699	hyper	14	0	AT3G43402	-	protein_coding_gene	Symbols: | unknown protein; Has 30201 Blast hits to 17322 proteins in 780 species: Archae - 12; Bacteria - 1396; Metazoa - 17338; Fungi - 3422; Plants - 5037; Viruses - 0; Other Eukaryotes - 2996 (source: NCBI BLink). | chr3:15335424-15335516 REVERSE LENGTH=30	AT3TE62275	DNA/MuDR	NONE	OVERLAP	OVERLAP
Chr3:15346950-15347399	hyper	10	0	NONE	NONE	NONE	NONE	AT3TE62310	RC/Helitron	NONE	OVERLAP	OVERLAP
Chr3:15649950-15650549	hyper	19	0	NONE	NONE	NONE	NONE	AT3TE63280	LTR/Copia	NONE	NONE	NONE
Chr3:15978750-15979274	hyper	14	0	NONE	NONE	NONE	NONE	AT3TE64675|AT3TE64680	RC/Helitron;RC/Helitron	NONE	OVERLAP	NONE
Chr3:16085025-16085324	hyper	7	0	AT3G44470	-	transposable_element_gene	NONE	AT3TE65085|AT3TE65090	DNA/MuDR;RC/Helitron	NONE	OVERLAP	NONE
Chr3:16226550-16226999	hyper	12	0	AT3G44680	-	protein_coding_gene	Symbols: HDA9, HDA09 | histone deacetylase 9 | chr3:16226769-16229752 REVERSE LENGTH=426	NONE	NONE	NONE	NONE	NONE
Chr3:16244550-16244999	hyper	9	0	AT3G44705	+	transposable_element_gene	NONE	NONE	NONE	NONE	OVERLAP	NONE
Chr3:16276950-16277399	hyper	14	0	NONE	NONE	NONE	NONE	AT3TE65955|AT3TE65960|AT3TE65965	RC/Helitron;RC/Helitron;RC/Helitron	NONE	OVERLAP	OVERLAP
Chr3:16280700-16280999	hyper	7	0	NONE	NONE	NONE	NONE	AT3TE65985	RC/Helitron	NONE	OVERLAP	NONE
Chr3:16402350-16402649	hyper	10	2	AT3G44930	-	protein_coding_gene	Symbols: ATCHX10, CHX10 | cation/H+ exchanger 10 | chr3:16402058-16404672 REVERSE LENGTH=783	NONE	NONE	NONE	NONE	NONE
Chr3:16528725-16529174	hyper	11	0	AT3G45140	+	protein_coding_gene	Symbols: LOX2, ATLOX2 | lipoxygenase 2 | chr3:16525437-16529233 FORWARD LENGTH=896	NONE	NONE	NONE	OVERLAP	OVERLAP	DT-610
Chr3:16531875-16532399	hyper	10	0	NONE	NONE	NONE	NONE	AT3TE67005|AT3TE67010	RC/Helitron;RC/Helitron	NONE	OVERLAP	OVERLAP
Chr3:16537800-16538324	hyper	18	0	AT3G45170	+	protein_coding_gene	Symbols: GATA14 | GATA transcription factor 14 | chr3:16537538-16538232 FORWARD LENGTH=204	AT3TE67035	SINE	NONE	OVERLAP	OVERLAP	DT-611
Chr3:16575900-16576349	hyper	9	0	AT3G45243	+	protein_coding_gene	Symbols: | ECA1 gametogenesis related family protein | chr3:16575823-16576173 FORWARD LENGTH=116	NONE	NONE	NONE	OVERLAP	NONE
Chr3:16635675-16635974	hyper	7	0	NONE	NONE	NONE	NONE	AT3TE67440|AT3TE67445	DNA/MuDR;DNA/MuDR	NONE	OVERLAP	NONE
Chr3:16690875-16691324	hyper	8	0	AT3G45510	-	protein_coding_gene	Symbols: | RING/U-box protein | chr3:16690790-16691728 REVERSE LENGTH=257	NONE	NONE	NONE	OVERLAP	NONE
Chr3:16764600-16765124	hyper	10	0	NONE	NONE	NONE	NONE	AT3TE67930	LTR/Copia	NONE	OVERLAP	NONE
Chr3:17083125-17083424	hyper	8	0	AT3G46420	+	protein_coding_gene	Symbols: | Leucine-rich repeat protein kinase family protein | chr3:17082108-17086534 FORWARD LENGTH=838	NONE	NONE	NONE	NONE	NONE
Chr3:17149275-17149574	hyper	7	0	AT3G46580	+	protein_coding_gene	Symbols: MBD05, MBD5, ATMBD5 | methyl-CPG-binding domain protein 5 | chr3:17148397-17149328 FORWARD LENGTH=182	AT3TE69475	RC/Helitron	NONE	OVERLAP	NONE
Chr3:17272575-17272949	hyper	10	0	NONE	NONE	NONE	NONE	AT3TE70020	DNA/MuDR	NONE	OVERLAP	OVERLAP	DT-627
Chr3:17467350-17467724	hyper	8	0	AT3G47400	+	protein_coding_gene	Symbols: | Plant invertase/pectin methylesterase inhibitor superfamily | chr3:17465629-17467888 FORWARD LENGTH=594	NONE	NONE	NONE	NONE	NONE
Chr3:17536200-17536499	hyper	9	0	AT3G47590	-	protein_coding_gene	Symbols: | alpha/beta-Hydrolases superfamily protein | chr3:17536133-17537515 REVERSE LENGTH=309	NONE	NONE	NONE	NONE	NONE
Chr3:17605725-17606174	hyper	7	0	NONE	NONE	NONE	NONE	AT3TE71320	DNA/Mariner	NONE	OVERLAP	NONE
Chr3:17883000-17883374	hyper	8	0	AT3G48290	+	protein_coding_gene	Symbols: CYP71A24 | cytochrome P450, family 71, subfamily A, polypeptide 24 | chr3:17882590-17884134 FORWARD LENGTH=488	NONE	NONE	NONE	NONE	OVERLAP
Chr3:18207000-18207524	hyper	12	0	NONE	NONE	NONE	NONE	AT3TE73850	DNA/MuDR	NONE	NONE	NONE
Chr3:18831825-18832349	hyper	12	0	NONE	NONE	NONE	NONE	AT3TE76355	LTR/Copia	NONE	NONE	NONE
Chr3:19568175-19568699	hyper	10	0	NONE	NONE	NONE	NONE	NONE	NONE	AT3G52790-AT3G52800	OVERLAP	NONE
Chr3:19882875-19883249	hyper	9	1	AT3G53620	+	protein_coding_gene	Symbols: AtPPa4, PPa4 | pyrophosphorylase 4 | chr3:19881491-19883308 FORWARD LENGTH=216	NONE	NONE	NONE	OVERLAP	OVERLAP	DT-650
Chr3:20030475-20030999	hyper	12	0	NONE	NONE	NONE	NONE	NONE	NONE	AT3G54090-AT3G54100	OVERLAP	NONE
Chr3:20127675-20128349	hyper	20	0	AT3G54360	-	protein_coding_gene	Symbols: | zinc ion binding | chr3:20128570-20131581 REVERSE LENGTH=405	AT3TE81810	DNA/MuDR	NONE	OVERLAP	NONE
Chr3:20291925-20292449	hyper	21	0	NONE	NONE	NONE	NONE	NONE	NONE	AT3G54802-AT3G54804	OVERLAP	NONE
Chr3:20601375-20601824	hyper	7	0	AT3G55550	-	protein_coding_gene	Symbols: | Concanavalin A-like lectin protein kinase family protein | chr3:20600019-20602073 REVERSE LENGTH=684	NONE	NONE	NONE	NONE	NONE
Chr3:20725950-20726249	hyper	7	1	NONE	NONE	NONE	NONE	AT3TE84280	DNA/MuDR	NONE	NONE	NONE
Chr3:20809350-20809874	hyper	10	0	NONE	NONE	NONE	NONE	NONE	NONE	AT3G56070-AT3G56080	OVERLAP	OVERLAP	DT-661
Chr3:20853450-20853749	hyper	9	0	AT3G56210	-	protein_coding_gene	Symbols: | ARM repeat superfamily protein | chr3:20853995-20855445 REVERSE LENGTH=191	NONE	NONE	NONE	NONE	NONE
Chr3:20989275-20989574	hyper	7	0	AT3G56670	-	protein_coding_gene	Symbols: | BEST Arabidopsis thaliana protein match is: F-box and associated interaction domains-containing protein (TAIR:AT1G32420.1); Has 58 Blast hits to 47 proteins in 2 species: Archae - 0; Bacteria - 0; Metazoa - 0; Fungi - 0; Plants - 58; Viruses - 0; Other Eukaryotes - 0 (source: NCBI BLink). | chr3:20989035-20989995 REVERSE LENGTH=233	NONE	NONE	NONE	OVERLAP	NONE
Chr3:21130800-21131099	hyper	7	0	NONE	NONE	NONE	NONE	NONE	NONE	AT3G57090-AT3G57100	OVERLAP	NONE
Chr3:21547350-21547724	hyper	12	0	NONE	NONE	NONE	NONE	NONE	NONE	AT3G58180-AT3G58190	OVERLAP	NONE
Chr3:21712425-21712949	hyper	8	0	AT3G58700	+	protein_coding_gene	Symbols: | Ribosomal L5P family protein | chr3:21711661-21712816 FORWARD LENGTH=182	NONE	NONE	NONE	OVERLAP	OVERLAP
Chr3:22174125-22174649	hyper	9	0	NONE	NONE	NONE	NONE	NONE	NONE	AT3G60030-AT3G60040	OVERLAP	NONE
Chr3:22210800-22211249	hyper	8	0	AT3G60130	+	protein_coding_gene	Symbols: BGLU16 | beta glucosidase 16 | chr3:22210343-22213650 FORWARD LENGTH=514	NONE	NONE	NONE	NONE	NONE
Chr3:22232250-22233074	hyper	40	0	AT3G60164|AT3G60170	-|+	pseudogene|transposable_element_gene	pseudogene	AT3TE90530	LTR/Copia	NONE	OVERLAP	NONE
Chr3:22370625-22370924	hyper	8	0	NONE	NONE	NONE	NONE	NONE	NONE	AT3G60520-AT3G60530	OVERLAP	NONE
Chr3:22476525-22476899	hyper	7	0	NONE	NONE	NONE	NONE	AT3TE91590	DNA/Pogo	NONE	OVERLAP	NONE
Chr3:22746675-22747274	hyper	15	0	AT3G61470	+	protein_coding_gene	Symbols: LHCA2 | photosystem I light harvesting complex gene 2 | chr3:22745736-22747032 FORWARD LENGTH=257	AT3TE92720	RC/Helitron	NONE	OVERLAP	OVERLAP	DT-678
Chr3:22747650-22748474	hyper	29	0	NONE	NONE	NONE	NONE	AT3TE92720|AT3TE92725|AT3TE92730	RC/Helitron;DNA/Pogo;LTR/Copia	NONE	OVERLAP	OVERLAP	DT-678
Chr3:23130600-23131049	hyper	8	0	NONE	NONE	NONE	NONE	NONE	NONE	AT3G62520-AT3G62528	NONE	NONE
Chr4:96000-96449	hyper	7	0	AT4G00230	+	protein_coding_gene	Symbols: XSP1 | xylem serine peptidase 1 | chr4:93935-97289 FORWARD LENGTH=749	NONE	NONE	NONE	NONE	NONE
Chr4:243000-243299	hyper	9	0	AT4G00570	-	protein_coding_gene	Symbols: NAD-ME2 | NAD-dependent malic enzyme 2 | chr4:242817-246522 REVERSE LENGTH=607	NONE	NONE	NONE	NONE	NONE
Chr4:415125-415649	hyper	20	0	AT4G00960	+	protein_coding_gene	Symbols: | Protein kinase superfamily protein | chr4:414361-416180 FORWARD LENGTH=372	AT4TE02150|AT4TE02155	DNA/MuDR;DNA/MuDR	NONE	OVERLAP	NONE
Chr4:566625-567149	hyper	12	0	AT4G01370	+	protein_coding_gene	Symbols: ATMPK4, MPK4 | MAP kinase 4 | chr4:567219-568889 FORWARD LENGTH=376	NONE	NONE	NONE	NONE	NONE
Chr4:661350-661724	hyper	8	0	AT4G01525	+	transposable_element_gene	NONE	AT4TE03410|AT4TE03415	Unassigned;RC/Helitron	NONE	OVERLAP	OVERLAP	DT-694
Chr4:817050-817574	hyper	13	0	AT4G01890	+	protein_coding_gene	Symbols: | Pectin lyase-like superfamily protein | chr4:816210-818428 FORWARD LENGTH=468	NONE	NONE	NONE	NONE	NONE
Chr4:1132725-1133024	hyper	8	0	AT4G02570	+	protein_coding_gene	Symbols: ATCUL1, CUL1, AXR6 | cullin 1 | chr4:1129315-1133435 FORWARD LENGTH=738	NONE	NONE	NONE	NONE	NONE
Chr4:1152450-1152974	hyper	11	0	AT4G02630	+	protein_coding_gene	Symbols: | Protein kinase superfamily protein | chr4:1151683-1153161 FORWARD LENGTH=492	NONE	NONE	NONE	NONE	NONE
Chr4:1193100-1193399	hyper	10	0	AT4G02700	+	protein_coding_gene	Symbols: SULTR3;2 | sulfate transporter 3;2 | chr4:1189062-1193325 FORWARD LENGTH=646	NONE	NONE	NONE	NONE	OVERLAP	DT-697
Chr4:1212075-1212374	hyper	9	0	NONE	NONE	NONE	NONE	NONE	NONE	AT4G02733-AT4G02740	NONE	NONE
Chr4:1371300-1371824	hyper	8	0	AT4G03090	-	protein_coding_gene	Symbols: | sequence-specific DNA binding;sequence-specific DNA binding transcription factors | chr4:1366495-1370937 REVERSE LENGTH=913	NONE	NONE	NONE	OVERLAP	NONE
Chr4:1376475-1376999	hyper	8	0	AT4G03110	-	protein_coding_gene	Symbols: AtRBP-DR1, RBP-DR1 | RNA-binding protein-defense related 1 | chr4:1376612-1379275 REVERSE LENGTH=441	NONE	NONE	NONE	NONE	NONE
Chr4:1579125-1579424	hyper	7	0	AT4G03550	+	protein_coding_gene	Symbols: ATGSL05, GSL05, ATGSL5, PMR4, GSL5 | glucan synthase-like 5 | chr4:1573513-1579195 FORWARD LENGTH=1780	NONE	NONE	NONE	NONE	NONE
Chr4:1588050-1588424	hyper	9	0	NONE	NONE	NONE	NONE	NONE	NONE	AT4G03565-AT4G03566	NONE	NONE
Chr4:1938750-1939124	hyper	8	0	NONE	NONE	NONE	NONE	NONE	NONE	AT4G04030-AT4G04040	OVERLAP	NONE
Chr4:1995000-1995449	hyper	10	0	NONE	NONE	NONE	NONE	AT4TE09515|AT4TE09520	DNA;DNA/MuDR	NONE	OVERLAP	NONE
Chr4:1996125-1996799	hyper	22	0	NONE	NONE	NONE	NONE	NONE	NONE	AT4G04145-AT4G04150	OVERLAP	NONE
Chr4:2416275-2416574	hyper	8	0	NONE	NONE	NONE	NONE	NONE	NONE	AT4G04745-AT4G04750	OVERLAP	NONE
Chr4:2557500-2557799	hyper	7	0	NONE	NONE	NONE	NONE	AT4TE11980	LTR/Gypsy	NONE	NONE	NONE
Chr4:2595150-2595524	hyper	7	0	NONE	NONE	NONE	NONE	AT4TE12165	RathE3_cons	NONE	OVERLAP	NONE
Chr4:2613000-2613374	hyper	8	0	NONE	NONE	NONE	NONE	AT4TE12220|AT4TE12225	DNA/HAT;DNA/HAT	NONE	OVERLAP	NONE
Chr4:2714025-2714324	hyper	8	0	NONE	NONE	NONE	NONE	AT4TE12615	DNA/MuDR	NONE	OVERLAP	NONE
Chr4:2738325-2738699	hyper	8	0	AT4G05390	-	protein_coding_gene	Symbols: ATRFNR1, RFNR1 | root FNR 1 | chr4:2738839-2740483 REVERSE LENGTH=378	NONE	NONE	NONE	NONE	NONE
Chr4:2765850-2766224	hyper	7	0	AT4G05475	-	protein_coding_gene	Symbols: | RNI-like superfamily protein | chr4:2765962-2767957 REVERSE LENGTH=309	NONE	NONE	NONE	OVERLAP	OVERLAP	DT-717
Chr4:2803800-2804324	hyper	15	0	NONE	NONE	NONE	NONE	AT4TE13155	RC/Helitron	NONE	OVERLAP	NONE
Chr4:4061925-4062224	hyper	10	0	NONE	NONE	NONE	NONE	NONE	NONE	AT4G06742-AT4G06744	NONE	NONE
Chr4:4973325-4974074	hyper	25	1	AT4G08090	+	transposable_element_gene	NONE	AT4TE20760	DNA/MuDR	NONE	OVERLAP	OVERLAP	DT-723
Chr4:5084250-5084849	hyper	15	0	AT4G08110	-	transposable_element_gene	NONE	AT4TE21115	Unassigned	NONE	NONE	NONE
Chr4:5185275-5185649	hyper	7	1	AT4G08210	-	protein_coding_gene	Symbols: | Pentatricopeptide repeat (PPR-like) superfamily protein | chr4:5183813-5185873 REVERSE LENGTH=686	NONE	NONE	NONE	NONE	NONE
Chr4:5301150-5301599	hyper	13	0	NONE	NONE	NONE	NONE	AT4TE22070|AT4TE22075	SINE;SINE	NONE	OVERLAP	NONE
Chr4:5564550-5565374	hyper	25	0	AT4G08695	-	pseudogene	pseudogene	NONE	NONE	NONE	OVERLAP	OVERLAP	DT-732
Chr4:5773425-5774399	hyper	24	0	NONE	NONE	NONE	NONE	NONE	NONE	AT4G08995-AT4G09000	OVERLAP	OVERLAP	DT-735
Chr4:5802225-5802599	hyper	8	0	AT4G09070	+	protein_coding_gene	Symbols: | TATA-binding related factor (TRF) of subunit 20 of Mediator complex | chr4:5802308-5803392 FORWARD LENGTH=219	AT4TE24385	RC/Helitron	NONE	OVERLAP	NONE
Chr4:5835375-5835899	hyper	9	0	AT4G09153	+	protein_coding_gene	Symbols: LCR36 | low-molecular-weight cysteine-rich 36 | chr4:5835095-5835412 FORWARD LENGTH=76	AT4TE24530|AT4TE24535	RC/Helitron;RC/Helitron	NONE	OVERLAP	NONE
Chr4:5850225-5850599	hyper	7	1	NONE	NONE	NONE	NONE	NONE	NONE	AT4G09180-AT4G09190	NONE	NONE
Chr4:6020625-6021149	hyper	13	0	NONE	NONE	NONE	NONE	NONE	NONE	AT4G09500-AT4G09510	OVERLAP	NONE
Chr4:6054300-6054599	hyper	11	0	AT4G09580	-	protein_coding_gene	Symbols: | SNARE associated Golgi protein family | chr4:6052721-6054313 REVERSE LENGTH=287	NONE	NONE	NONE	NONE	NONE
Chr4:6142575-6143024	hyper	8	0	AT4G09740	-	protein_coding_gene	Symbols: AtGH9B14, GH9B14 | glycosyl hydrolase 9B14 | chr4:6142706-6145003 REVERSE LENGTH=478	AT4TE25930	DNA/MuDR	NONE	NONE	NONE
Chr4:6187800-6188324	hyper	11	0	NONE	NONE	NONE	NONE	AT4TE26210	DNA/HAT	NONE	NONE	NONE
Chr4:6201525-6201974	hyper	10	0	NONE	NONE	NONE	NONE	AT4TE26275|AT4TE26280	LINE/L1;DNA/HAT	NONE	NONE	NONE
Chr4:6361125-6361499	hyper	7	0	AT4G10201	+	pseudogene	pseudogene	AT4TE27095	RC/Helitron	NONE	NONE	NONE
Chr4:6368025-6368549	hyper	15	0	AT4G10201	+	pseudogene	pseudogene	NONE	NONE	NONE	OVERLAP	NONE
Chr4:6515250-6515774	hyper	8	0	AT4G10540	-	protein_coding_gene	Symbols: | Subtilase family protein | chr4:6512515-6515743 REVERSE LENGTH=775	NONE	NONE	NONE	NONE	NONE
Chr4:6619425-6619874	hyper	8	0	AT4G10750|AT4G10760	+|-	protein_coding_gene|protein_coding_gene	Symbols: | Phosphoenolpyruvate carboxylase family protein | chr4:6618724-6619800 FORWARD LENGTH=358;Symbols: EMB1706, MTA | mRNAadenosine methylase | chr4:6619947-6623312 REVERSE LENGTH=685	NONE	NONE	NONE	NONE	NONE
Chr4:6620700-6621074	hyper	9	0	AT4G10760	-	protein_coding_gene	Symbols: EMB1706, MTA | mRNAadenosine methylase | chr4:6619947-6623312 REVERSE LENGTH=685	NONE	NONE	NONE	NONE	NONE
Chr4:6680550-6681074	hyper	8	0	NONE	NONE	NONE	NONE	AT4TE28640|AT4TE28645	RC/Helitron;LINE/L1	NONE	NONE	NONE
Chr4:6834975-6835349	hyper	7	0	NONE	NONE	NONE	NONE	NONE	NONE	AT4G11210-AT4G11211	OVERLAP	NONE
Chr4:6953250-6953624	hyper	11	0	AT4G11430	+	protein_coding_gene	Symbols: | hydroxyproline-rich glycoprotein family protein | chr4:6952799-6954242 FORWARD LENGTH=219	AT4TE30000	RC/Helitron	NONE	OVERLAP	NONE
Chr4:7064025-7064399	hyper	7	0	AT4G11720	+	protein_coding_gene	Symbols: HAP2, GCS1 | hapless 2 | chr4:7063291-7066784 FORWARD LENGTH=705	NONE	NONE	NONE	NONE	NONE
Chr4:7082550-7083074	hyper	7	0	AT4G11770	-	protein_coding_gene	Symbols: | Galactose oxidase/kelch repeat superfamily protein | chr4:7082279-7083469 REVERSE LENGTH=396	NONE	NONE	NONE	NONE	NONE
Chr4:7089450-7090424	hyper	58	0	AT4G11790	+	protein_coding_gene	Symbols: | Pleckstrin homology (PH) domain superfamily protein | chr4:7090456-7093208 FORWARD LENGTH=443	AT4TE30760	LTR/Copia	NONE	OVERLAP	OVERLAP	DT-752
Chr4:7244700-7245149	hyper	10	0	NONE	NONE	NONE	NONE	NONE	NONE	AT4G12090-AT4G12100	OVERLAP	NONE
Chr4:7520325-7520999	hyper	21	0	NONE	NONE	NONE	NONE	AT4TE32815	LINE/L1	NONE	OVERLAP	NONE
Chr4:7608225-7608524	hyper	12	0	AT4G13030	+	protein_coding_gene	Symbols: | P-loop containing nucleoside triphosphate hydrolases superfamily protein | chr4:7607400-7609656 FORWARD LENGTH=481	NONE	NONE	NONE	NONE	NONE
Chr4:7767225-7767899	hyper	17	0	AT4G13345	+	protein_coding_gene	Symbols: MEE55 | Serinc-domain containing serine and sphingolipid biosynthesis protein | chr4:7767292-7769426 FORWARD LENGTH=394	NONE	NONE	NONE	NONE	NONE
Chr4:7827750-7828199	hyper	10	0	AT4G13470	-	transposable_element_gene	NONE	AT4TE34330|AT4TE34335|AT4TE34340	DNA/MuDR;RC/Helitron;LINE/L1	NONE	NONE	NONE
Chr4:8040150-8040449	hyper	7	0	AT4G13900	+	pseudogene	pseudogene	AT4TE35460	LTR/Gypsy	NONE	NONE	NONE
Chr4:8166450-8166749	hyper	7	0	NONE	NONE	NONE	NONE	AT4TE36100	DNA/MuDR	NONE	OVERLAP	NONE
Chr4:8277750-8278274	hyper	12	0	AT4G14368	-	protein_coding_gene	Symbols: | Regulator of chromosome condensation (RCC1) family protein | chr4:8274279-8278810 REVERSE LENGTH=1106	NONE	NONE	NONE	NONE	NONE
Chr4:8381100-8381474	hyper	10	0	AT4G14610	-	pseudogene	pseudogene	NONE	NONE	NONE	OVERLAP	NONE
Chr4:8466075-8466524	hyper	11	0	NONE	NONE	NONE	NONE	AT4TE37580	LTR/Copia	NONE	OVERLAP	NONE
Chr4:9005250-9005774	hyper	10	0	NONE	NONE	NONE	NONE	AT4TE40350|AT4TE40355	RC/Helitron;RC/Helitron	NONE	OVERLAP	NONE
Chr4:9086775-9087374	hyper	19	0	AT4G16040	-	protein_coding_gene	Symbols: | unknown protein; Has 2 Blast hits to 2 proteins in 1 species: Archae - 0; Bacteria - 0; Metazoa - 0; Fungi - 0; Plants - 2; Viruses - 0; Other Eukaryotes - 0 (source: NCBI BLink). | chr4:9087182-9087454 REVERSE LENGTH=90	NONE	NONE	NONE	NONE	NONE
Chr4:9173100-9173549	hyper	12	0	AT4G16190|AT4G16195	+|-	protein_coding_gene|protein_coding_gene	Symbols: | Papain family cysteine protease | chr4:9171512-9172877 FORWARD LENGTH=373;Symbols: | Plant self-incompatibility protein S1 family | chr4:9173165-9173650 REVERSE LENGTH=161	NONE	NONE	NONE	NONE	NONE
Chr4:9446325-9446849	hyper	14	0	NONE	NONE	NONE	NONE	NONE	NONE	AT4G16770-AT4G16780	NONE	NONE
Chr4:9503700-9504224	hyper	15	0	AT4G16890	-	protein_coding_gene	Symbols: SNC1, BAL | disease resistance protein (TIR-NBS-LRR class), putative | chr4:9500506-9505455 REVERSE LENGTH=1301	NONE	NONE	NONE	OVERLAP	NONE
Chr4:9760950-9761324	hyper	9	0	NONE	NONE	NONE	NONE	AT4TE44210	RC/Helitron	NONE	NONE	NONE
Chr4:9927675-9927974	hyper	7	0	NONE	NONE	NONE	NONE	AT4TE45055	RathE1_cons	NONE	OVERLAP	NONE
Chr4:10024950-10025324	hyper	8	0	AT4G18050	+	protein_coding_gene	Symbols: PGP9 | P-glycoprotein 9 | chr4:10022205-10027280 FORWARD LENGTH=1236	NONE	NONE	NONE	NONE	NONE
Chr4:10262025-10262324	hyper	8	0	AT4G18640	+	protein_coding_gene	Symbols: MRH1 | Leucine-rich repeat protein kinase family protein | chr4:10260481-10263577 FORWARD LENGTH=678	NONE	NONE	NONE	NONE	NONE
Chr4:10531200-10531649	hyper	9	0	AT4G19250	+	protein_coding_gene	Symbols: | Galactose oxidase/kelch repeat superfamily protein | chr4:10531504-10532190 FORWARD LENGTH=228	NONE	NONE	NONE	NONE	NONE
Chr4:10866525-10867049	hyper	11	0	AT4G20080	+	protein_coding_gene	Symbols: | Calcium-dependent lipid-binding (CaLB domain) plant phosphoribosyltransferase family protein | chr4:10865295-10867619 FORWARD LENGTH=774	NONE	NONE	NONE	NONE	NONE
Chr4:11092875-11093549	hyper	32	0	AT4G20670	+	protein_coding_gene	Symbols: | Domain of unknown function (DUF26) | chr4:11092539-11093621 FORWARD LENGTH=280	NONE	NONE	NONE	OVERLAP	NONE
Chr4:11099550-11099924	hyper	8	0	AT4G20700	+	protein_coding_gene	Symbols: | Protein of unknown function (DUF1204) | chr4:11098270-11100055 FORWARD LENGTH=529	NONE	NONE	NONE	NONE	NONE
Chr4:11319825-11320199	hyper	8	0	AT4G21230	-	protein_coding_gene	Symbols: CRK27 | cysteine-rich RLK (RECEPTOR-like protein kinase) 27 | chr4:11319244-11321679 REVERSE LENGTH=642	NONE	NONE	NONE	NONE	NONE
Chr4:11829150-11829749	hyper	19	0	NONE	NONE	NONE	NONE	NONE	NONE	AT4G22430-AT4G22440	OVERLAP	OVERLAP	DT-814
Chr4:12295350-12295874	hyper	11	0	AT4G23560	-	protein_coding_gene	Symbols: AtGH9B15, GH9B15 | glycosyl hydrolase 9B15 | chr4:12293633-12295788 REVERSE LENGTH=479	NONE	NONE	NONE	OVERLAP	OVERLAP	DT-820
Chr4:12981525-12982199	hyper	25	0	AT4G25400	+	protein_coding_gene	Symbols: | basic helix-loop-helix (bHLH) DNA-binding superfamily protein | chr4:12981295-12982335 FORWARD LENGTH=163	NONE	NONE	NONE	OVERLAP	NONE
Chr4:13377300-13377824	hyper	29	0	AT4G26485	-	protein_coding_gene	Symbols: | Domain of unknown function (DUF2431) | chr4:13377685-13378390 REVERSE LENGTH=171	NONE	NONE	NONE	NONE	NONE
Chr4:13419300-13419599	hyper	7	1	AT4G26600	+	protein_coding_gene	Symbols: | S-adenosyl-L-methionine-dependent methyltransferases superfamily protein | chr4:13419629-13423418 FORWARD LENGTH=671	AT4TE63090	RC/Helitron	NONE	NONE	NONE
Chr4:14031300-14031824	hyper	16	0	NONE	NONE	NONE	NONE	AT4TE66290	RC/Helitron	NONE	OVERLAP	NONE
Chr4:14682300-14682824	hyper	12	0	AT4G30030	-	protein_coding_gene	Symbols: | Eukaryotic aspartyl protease family protein | chr4:14682210-14683484 REVERSE LENGTH=424	NONE	NONE	NONE	OVERLAP	OVERLAP	DT-843
Chr4:14849850-14850299	hyper	11	0	AT4G30350	+	protein_coding_gene	Symbols: | Double Clp-N motif-containing P-loop nucleoside triphosphate hydrolases superfamily protein | chr4:14848031-14850973 FORWARD LENGTH=924	NONE	NONE	NONE	NONE	NONE
Chr4:16252575-16253024	hyper	12	0	AT4G33900	-	protein_coding_gene	Symbols: | Galactose oxidase/kelch repeat superfamily protein | chr4:16251572-16252711 REVERSE LENGTH=379	NONE	NONE	NONE	NONE	NONE
Chr4:16779975-16780349	hyper	7	0	AT4G35270	-	protein_coding_gene	Symbols: | Plant regulator RWP-RK family protein | chr4:16777657-16780824 REVERSE LENGTH=963	NONE	NONE	NONE	NONE	NONE
Chr4:17228025-17228624	hyper	14	0	NONE	NONE	NONE	NONE	AT4TE83060	RC/Helitron	NONE	OVERLAP	NONE
Chr4:17292450-17292824	hyper	9	0	AT4G36680	-	protein_coding_gene	Symbols: | Tetratricopeptide repeat (TPR)-like superfamily protein | chr4:17292479-17293717 REVERSE LENGTH=412	NONE	NONE	NONE	NONE	NONE
Chr4:17412825-17413424	hyper	22	0	NONE	NONE	NONE	NONE	NONE	NONE	AT4G36925-AT4G36930	OVERLAP	OVERLAP
Chr4:18123750-18124124	hyper	8	0	AT4G38830	+	protein_coding_gene	Symbols: CRK26 | cysteine-rich RLK (RECEPTOR-like protein kinase) 26 | chr4:18122339-18124943 FORWARD LENGTH=665	NONE	NONE	NONE	NONE	NONE
Chr4:18473925-18474374	hyper	9	0	NONE	NONE	NONE	NONE	AT4TE89595	RC/Helitron	NONE	OVERLAP	OVERLAP
Chr5:33750-34274	hyper	12	0	AT5G01090	+	protein_coding_gene	Symbols: | Concanavalin A-like lectin family protein | chr5:33055-34116 FORWARD LENGTH=353	NONE	NONE	NONE	OVERLAP	NONE
Chr5:502950-503474	hyper	11	0	AT5G02370	+	protein_coding_gene	Symbols: | ATP binding microtubule motor family protein | chr5:503444-506388 FORWARD LENGTH=628	NONE	NONE	NONE	OVERLAP	NONE
Chr5:937050-937499	hyper	7	0	AT5G03650	+	protein_coding_gene	Symbols: SBE2.2 | starch branching enzyme 2.2 | chr5:931924-937470 FORWARD LENGTH=805	NONE	NONE	NONE	NONE	NONE
Chr5:1389000-1389299	hyper	7	0	AT5G04800	+	protein_coding_gene	Symbols: | Ribosomal S17 family protein | chr5:1389217-1389642 FORWARD LENGTH=141	NONE	NONE	NONE	NONE	NONE
Chr5:1411275-1411724	hyper	7	0	AT5G04860	-	protein_coding_gene	Symbols: | unknown protein; BEST Arabidopsis thaliana protein match is: unknown protein (TAIR:AT3G11760.1); Has 1807 Blast hits to 1807 proteins in 277 species: Archae - 0; Bacteria - 0; Metazoa - 736; Fungi - 347; Plants - 385; Viruses - 0; Other Eukaryotes - 339 (source: NCBI BLink). | chr5:1411760-1414459 REVERSE LENGTH=782	NONE	NONE	NONE	OVERLAP	NONE
Chr5:1495650-1496099	hyper	8	0	NONE	NONE	NONE	NONE	NONE	NONE	AT5G05060-AT5G05070	OVERLAP	NONE
Chr5:1513725-1514024	hyper	8	0	AT5G05130	+	protein_coding_gene	Symbols: | DNA/RNA helicase protein | chr5:1512173-1514918 FORWARD LENGTH=862	NONE	NONE	NONE	NONE	NONE
Chr5:1754775-1755299	hyper	11	0	NONE	NONE	NONE	NONE	AT5TE06350	RC/Helitron	NONE	NONE	NONE
Chr5:2036475-2036774	hyper	8	0	AT5G06630	-	protein_coding_gene	Symbols: | proline-rich extensin-like family protein | chr5:2036502-2037824 REVERSE LENGTH=440	NONE	NONE	NONE	NONE	OVERLAP
Chr5:2037375-2037749	hyper	10	0	AT5G06630	-	protein_coding_gene	Symbols: | proline-rich extensin-like family protein | chr5:2036502-2037824 REVERSE LENGTH=440	NONE	NONE	NONE	NONE	OVERLAP
Chr5:2041425-2041724	hyper	7	0	AT5G06640	-	protein_coding_gene	Symbols: | Proline-rich extensin-like family protein | chr5:2039859-2041928 REVERSE LENGTH=689	NONE	NONE	NONE	OVERLAP	OVERLAP
Chr5:2095650-2096174	hyper	9	0	AT5G06780	-	protein_coding_gene	Symbols: | Emsy N Terminus (ENT)/ plant Tudor-like domains-containing protein | chr5:2094147-2096377 REVERSE LENGTH=320	NONE	NONE	NONE	NONE	NONE
Chr5:2305425-2305949	hyper	12	0	AT5G07310	+	protein_coding_gene	Symbols: | Integrase-type DNA-binding superfamily protein | chr5:2305684-2306660 FORWARD LENGTH=263	NONE	NONE	NONE	OVERLAP	OVERLAP
Chr5:2346150-2346599	hyper	19	0	AT5G07410	+	protein_coding_gene	Symbols: | Pectin lyase-like superfamily protein | chr5:2345852-2347276 FORWARD LENGTH=361	NONE	NONE	NONE	OVERLAP	NONE
Chr5:2602875-2603174	hyper	8	0	AT5G08120	-	protein_coding_gene	Symbols: MPB2C | movement protein binding protein 2C | chr5:2600743-2602678 REVERSE LENGTH=326	AT5TE09450|AT5TE09455	RC/Helitron;RC/Helitron	NONE	OVERLAP	NONE
Chr5:3627975-3628499	hyper	16	0	AT5G11370	+	protein_coding_gene	Symbols: | FBD / Leucine Rich Repeat domains containing protein | chr5:3627849-3629717 FORWARD LENGTH=311	AT5TE13160	LINE/L1	NONE	OVERLAP	OVERLAP	DT-903
Chr5:3628650-3629174	hyper	13	0	AT5G11370	+	protein_coding_gene	Symbols: | FBD / Leucine Rich Repeat domains containing protein | chr5:3627849-3629717 FORWARD LENGTH=311	NONE	NONE	NONE	OVERLAP	OVERLAP	DT-903
Chr5:4139475-4139774	hyper	7	0	NONE	NONE	NONE	NONE	NONE	NONE	AT5G13050-AT5G13060	NONE	NONE
Chr5:4527900-4528349	hyper	8	0	AT5G14030	+	protein_coding_gene	Symbols: | translocon-associated protein beta (TRAPB) family protein | chr5:4526878-4528253 FORWARD LENGTH=195	NONE	NONE	NONE	NONE	NONE
Chr5:4561125-4561574	hyper	13	0	AT5G14140	+	protein_coding_gene	Symbols: | zinc ion binding;nucleic acid binding;zinc ion binding | chr5:4561539-4563513 FORWARD LENGTH=264	AT5TE16500	RathE3_cons	NONE	NONE	NONE
Chr5:4637925-4638374	hyper	9	0	AT5G14390	-	protein_coding_gene	Symbols: | alpha/beta-Hydrolases superfamily protein | chr5:4637551-4639575 REVERSE LENGTH=369	NONE	NONE	NONE	OVERLAP	NONE
Chr5:5384625-5385149	hyper	8	0	AT5G16490	-	protein_coding_gene	Symbols: RIC4 | ROP-interactive CRIB motif-containing protein 4 | chr5:5384468-5385205 REVERSE LENGTH=153	NONE	NONE	NONE	OVERLAP	OVERLAP	DT-913
Chr5:5458950-5459399	hyper	9	0	AT5G16630	+	protein_coding_gene	Symbols: ATRAD4, RAD4 | DNA repair protein Rad4 family | chr5:5455325-5459461 FORWARD LENGTH=865	NONE	NONE	NONE	NONE	NONE
Chr5:5706900-5707199	hyper	8	0	AT5G17320	-	protein_coding_gene	Symbols: HDG9 | homeodomain GLABROUS 9 | chr5:5703380-5707637 REVERSE LENGTH=718	AT5TE20645|AT5TE20650	DNA/MuDR;RC/Helitron	NONE	NONE	NONE
Chr5:5767275-5767799	hyper	9	0	AT5G17500	+	protein_coding_gene	Symbols: | Glycosyl hydrolase superfamily protein | chr5:5767379-5769719 FORWARD LENGTH=526	NONE	NONE	NONE	NONE	NONE
Chr5:5784975-5785274	hyper	8	1	NONE	NONE	NONE	NONE	AT5TE20935	DNA/MuDR	NONE	NONE	NONE
Chr5:5831850-5832374	hyper	7	0	AT5G17700	-	protein_coding_gene	Symbols: | MATE efflux family protein | chr5:5831025-5833415 REVERSE LENGTH=497	NONE	NONE	NONE	NONE	NONE
Chr5:5855475-5855774	hyper	8	0	NONE	NONE	NONE	NONE	NONE	NONE	AT5G17730-AT5G17740	OVERLAP	OVERLAP	DT-917
Chr5:5988150-5988524	hyper	8	0	AT5G18100	+	protein_coding_gene	Symbols: CSD3 | copper/zinc superoxide dismutase 3 | chr5:5987221-5988706 FORWARD LENGTH=164	NONE	NONE	NONE	NONE	NONE
Chr5:6353100-6353549	hyper	12	0	AT5G19020	-	protein_coding_gene	Symbols: MEF18 | mitochondrial editing factor 18 | chr5:6352771-6354828 REVERSE LENGTH=685	NONE	NONE	NONE	NONE	OVERLAP	DT-922
Chr5:6902550-6902849	hyper	9	0	AT5G20420	-	protein_coding_gene	Symbols: CHR42 | chromatin remodeling 42 | chr5:6899015-6903266 REVERSE LENGTH=1261	NONE	NONE	NONE	NONE	NONE
Chr5:7039200-7039649	hyper	12	0	NONE	NONE	NONE	NONE	NONE	NONE	AT5G20780-AT5G20790	OVERLAP	NONE
Chr5:7179825-7180274	hyper	10	0	NONE	NONE	NONE	NONE	AT5TE25960|AT5TE25965	RC/Helitron;RC/Helitron	NONE	NONE	NONE
Chr5:7185000-7185449	hyper	12	0	AT5G21125	-	protein_coding_gene	Symbols: | unknown protein; Has 1 Blast hits to 1 proteins in 1 species: Archae - 0; Bacteria - 0; Metazoa - 0; Fungi - 0; Plants - 1; Viruses - 0; Other Eukaryotes - 0 (source: NCBI BLink). | chr5:7185048-7185428 REVERSE LENGTH=126	AT5TE25970|AT5TE25975	RC/Helitron;LINE/L1	NONE	NONE	NONE
Chr5:7213725-7214249	hyper	13	0	AT5G21222	+	protein_coding_gene	Symbols: | protein kinase family protein | chr5:7209422-7213700 FORWARD LENGTH=831	AT5TE26080	DNA/HAT	NONE	OVERLAP	NONE
Chr5:7272750-7273049	hyper	10	0	NONE	NONE	NONE	NONE	NONE	NONE	AT5G21970-AT5G21990	OVERLAP	NONE
Chr5:7478550-7478849	hyper	7	0	NONE	NONE	NONE	NONE	AT5TE27040	RathE3_cons	NONE	NONE	NONE
Chr5:7821375-7821899	hyper	12	0	NONE	NONE	NONE	NONE	AT5TE28295|AT5TE28300|AT5TE28305	DNA/MuDR;RC/Helitron;RC/Helitron	NONE	OVERLAP	NONE
Chr5:8186925-8187524	hyper	26	0	NONE	NONE	NONE	NONE	NONE	NONE	AT5G24160-AT5G24165	OVERLAP	NONE
Chr5:8203875-8204174	hyper	7	0	AT5G24200	+	protein_coding_gene	Symbols: | alpha/beta-Hydrolases superfamily protein | chr5:8203348-8205626 FORWARD LENGTH=344	NONE	NONE	NONE	OVERLAP	OVERLAP	DT-942
Chr5:8439975-8440649	hyper	21	0	NONE	NONE	NONE	NONE	NONE	NONE	AT5G24650-AT5G24655	OVERLAP	NONE
Chr5:8600775-8601074	hyper	9	0	AT5G24960	-	protein_coding_gene	Symbols: CYP71A14 | cytochrome P450, family 71, subfamily A, polypeptide 14 | chr5:8599988-8603194 REVERSE LENGTH=497	NONE	NONE	NONE	OVERLAP	OVERLAP
Chr5:8611875-8612174	hyper	8	0	NONE	NONE	NONE	NONE	AT5TE31160|AT5TE31165	LINE/L1;RC/Helitron	NONE	OVERLAP	NONE
Chr5:8655900-8656349	hyper	7	0	NONE	NONE	NONE	NONE	NONE	NONE	AT5G25102-AT5G25110	OVERLAP	OVERLAP
Chr5:8656950-8657474	hyper	12	0	NONE	NONE	NONE	NONE	NONE	NONE	AT5G25102-AT5G25110	OVERLAP	NONE
Chr5:8715375-8715899	hyper	12	1	NONE	NONE	NONE	NONE	NONE	NONE	AT5G25190-AT5G25200	OVERLAP	NONE
Chr5:8850450-8850899	hyper	8	0	NONE	NONE	NONE	NONE	AT5TE32050	RathE3_cons	NONE	OVERLAP	OVERLAP	DT-951
Chr5:8956050-8956574	hyper	9	0	NONE	NONE	NONE	NONE	AT5TE32420	LTR/Gypsy	NONE	OVERLAP	OVERLAP	DT-953
Chr5:9056250-9056549	hyper	7	0	NONE	NONE	NONE	NONE	NONE	NONE	AT5G25940-AT5G25950	OVERLAP	NONE
Chr5:9318975-9319424	hyper	8	0	AT5G26670	+	protein_coding_gene	Symbols: | Pectinacetylesterase family protein | chr5:9318456-9320816 FORWARD LENGTH=416	NONE	NONE	NONE	NONE	NONE
Chr5:9601500-9601799	hyper	7	0	AT5G27247|AT5G27250	-|+	protein_coding_gene|transposable_element_gene	Symbols: | unknown protein; Has 30201 Blast hits to 17322 proteins in 780 species: Archae - 12; Bacteria - 1396; Metazoa - 17338; Fungi - 3422; Plants - 5037; Viruses - 0; Other Eukaryotes - 2996 (source: NCBI BLink). | chr5:9601443-9601589 REVERSE LENGTH=48	AT5TE34840	Unassigned	NONE	OVERLAP	NONE
Chr5:9603525-9603974	hyper	10	0	AT5G27260	+	protein_coding_gene	Symbols: | unknown protein; BEST Arabidopsis thaliana protein match is: unknown protein (TAIR:AT2G29880.1); Has 1807 Blast hits to 1807 proteins in 277 species: Archae - 0; Bacteria - 0; Metazoa - 736; Fungi - 347; Plants - 385; Viruses - 0; Other Eukaryotes - 339 (source: NCBI BLink). | chr5:9603943-9604930 FORWARD LENGTH=303	NONE	NONE	NONE	NONE	NONE
Chr5:9604425-9605099	hyper	17	0	AT5G27260	+	protein_coding_gene	Symbols: | unknown protein; BEST Arabidopsis thaliana protein match is: unknown protein (TAIR:AT2G29880.1); Has 1807 Blast hits to 1807 proteins in 277 species: Archae - 0; Bacteria - 0; Metazoa - 736; Fungi - 347; Plants - 385; Viruses - 0; Other Eukaryotes - 339 (source: NCBI BLink). | chr5:9603943-9604930 FORWARD LENGTH=303	NONE	NONE	NONE	OVERLAP	NONE
Chr5:9846225-9846599	hyper	7	0	NONE	NONE	NONE	NONE	NONE	NONE	AT5G27800-AT5G27807	NONE	NONE
Chr5:9904275-9904724	hyper	10	0	AT5G27890	+	protein_coding_gene	Symbols: | BEST Arabidopsis thaliana protein match is: myosin heavy chain-related (TAIR:AT2G15420.1); Has 8 Blast hits to 7 proteins in 1 species: Archae - 0; Bacteria - 0; Metazoa - 0; Fungi - 0; Plants - 8; Viruses - 0; Other Eukaryotes - 0 (source: NCBI BLink). | chr5:9903640-9905347 FORWARD LENGTH=338	NONE	NONE	NONE	OVERLAP	NONE
Chr5:9928200-9928574	hyper	10	0	AT5G27905	+	transposable_element_gene	NONE	AT5TE36160	LINE/L1	NONE	NONE	NONE
Chr5:9959250-9959549	hyper	8	0	AT5G27930	-	protein_coding_gene	Symbols: | Protein phosphatase 2C family protein | chr5:9958199-9960219 REVERSE LENGTH=373	NONE	NONE	NONE	NONE	NONE
Chr5:10026975-10027349	hyper	7	0	AT5G28020	-	protein_coding_gene	Symbols: CYSD2, ATCYSD2 | cysteine synthase D2 | chr5:10026395-10028166 REVERSE LENGTH=323	NONE	NONE	NONE	NONE	NONE
Chr5:10261425-10261799	hyper	7	0	AT5G28280	+	pseudogene	pseudogene	NONE	NONE	NONE	NONE	NONE
Chr5:10265400-10265924	hyper	15	0	AT5G28285	-	transposable_element_gene	NONE	AT5TE37455	DNA/En-Spm	NONE	OVERLAP	NONE
Chr5:10268250-10268699	hyper	10	0	AT5G28285	-	transposable_element_gene	NONE	AT5TE37475|AT5TE37480|AT5TE37485	DNA/En-Spm;DNA/En-Spm;RC/Helitron	NONE	OVERLAP	NONE
Chr5:10318500-10318949	hyper	10	0	NONE	NONE	NONE	NONE	AT5TE37690	LTR/Gypsy	NONE	OVERLAP	NONE
Chr5:10357800-10358324	hyper	13	0	NONE	NONE	NONE	NONE	AT5TE37805	LTR/Copia	NONE	OVERLAP	OVERLAP	DT-966
Chr5:10358625-10359149	hyper	12	0	AT5G28410	+	protein_coding_gene	Symbols: | unknown protein; Has 8 Blast hits to 7 proteins in 2 species: Archae - 0; Bacteria - 0; Metazoa - 0; Fungi - 0; Plants - 8; Viruses - 0; Other Eukaryotes - 0 (source: NCBI BLink). | chr5:10358373-10359438 FORWARD LENGTH=106	NONE	NONE	NONE	OVERLAP	NONE
Chr5:10368375-10368674	hyper	7	0	AT5G28442	-	protein_coding_gene	Symbols: | BEST Arabidopsis thaliana protein match is: Quinoprotein amine dehydrogenase, beta chain-like; RIC1-like guanyl-nucleotide exchange factor (TAIR:AT5G28350.1). | chr5:10368676-10369020 REVERSE LENGTH=84	AT5TE37825|AT5TE37830	LTR/Gypsy;LTR/Gypsy	NONE	NONE	NONE
Chr5:10431225-10431749	hyper	15	0	AT5G28470	+	protein_coding_gene	Symbols: | Major facilitator superfamily protein | chr5:10429813-10432357 FORWARD LENGTH=559	NONE	NONE	NONE	OVERLAP	NONE
Chr5:10705500-10705874	hyper	10	0	NONE	NONE	NONE	NONE	AT5TE38985	DNA/HAT	NONE	OVERLAP	OVERLAP	DT-967
Chr5:10722600-10723124	hyper	10	0	AT5G28690	+	protein_coding_gene	Symbols: | Protein of unknown function (DUF1685) | chr5:10723033-10723702 FORWARD LENGTH=192	NONE	NONE	NONE	OVERLAP	OVERLAP	DT-968
Chr5:10807650-10808099	hyper	11	0	NONE	NONE	NONE	NONE	NONE	NONE	AT5G28773-AT5G28776	NONE	NONE
Chr5:10930125-10930424	hyper	8	0	AT5G28900	+	protein_coding_gene	Symbols: | Calcium-binding EF-hand family protein | chr5:10925852-10929892 FORWARD LENGTH=536	NONE	NONE	NONE	OVERLAP	NONE
Chr5:10931775-10932149	hyper	8	0	AT5G28910	-	protein_coding_gene	Symbols: | unknown protein; FUNCTIONS IN: molecular_function unknown; INVOLVED IN: biological_process unknown; LOCATED IN: mitochondrion; BEST Arabidopsis thaliana protein match is: unknown protein (TAIR:AT5G28960.1); Has 35333 Blast hits to 34131 proteins in 2444 species: Archae - 798; Bacteria - 22429; Metazoa - 974; Fungi - 991; Plants - 531; Viruses - 0; Other Eukaryotes - 9610 (source: NCBI …	NONE	NONE	NONE	NONE	NONE
Chr5:10939350-10939649	hyper	7	1	NONE	NONE	NONE	NONE	AT5TE39810	LTR/Gypsy	NONE	OVERLAP	NONE
Chr5:13107375-13107824	hyper	7	1	NONE	NONE	NONE	NONE	NONE	NONE	AT5G34849-AT5G34850	NONE	NONE
Chr5:13361550-13362299	hyper	26	1	NONE	NONE	NONE	NONE	AT5TE47330|AT5TE47335|AT5TE47340	RC/Helitron;RC/Helitron;RC/Helitron	NONE	OVERLAP	NONE
Chr5:13652775-13653299	hyper	8	0	NONE	NONE	NONE	NONE	AT5TE48560|AT5TE48565	RC/Helitron;RC/Helitron	NONE	NONE	NONE
Chr5:13666200-13666649	hyper	7	0	NONE	NONE	NONE	NONE	AT5TE48620	DNA/MuDR	NONE	NONE	NONE
Chr5:13762800-13763324	hyper	10	0	AT5G35580	+	protein_coding_gene	Symbols: | Protein kinase superfamily protein | chr5:13761980-13763851 FORWARD LENGTH=494	NONE	NONE	NONE	OVERLAP	OVERLAP	DT-975
Chr5:13834500-13835024	hyper	12	0	AT5G35640	+	protein_coding_gene	Symbols: | Putative endonuclease or glycosyl hydrolase | chr5:13834633-13835606 FORWARD LENGTH=192	NONE	NONE	NONE	OVERLAP	OVERLAP	DT-976
Chr5:14007075-14007599	hyper	11	0	NONE	NONE	NONE	NONE	NONE	NONE	AT5G35830-AT5G35840	OVERLAP	NONE
Chr5:14011875-14012249	hyper	7	0	NONE	NONE	NONE	NONE	AT5TE49950	LTR/Gypsy	NONE	NONE	NONE
Chr5:14027025-14027474	hyper	11	0	NONE	NONE	NONE	NONE	NONE	NONE	AT5G35890-AT5G35900	OVERLAP	NONE
Chr5:14042475-14042774	hyper	7	0	AT5G35914	+	transposable_element_gene	NONE	AT5TE50070	Unassigned	NONE	OVERLAP	OVERLAP
Chr5:14088975-14090174	hyper	53	0	AT5G35935	-	transposable_element_gene	NONE	NONE	NONE	NONE	NONE	NONE
Chr5:14112825-14113274	hyper	7	0	NONE	NONE	NONE	NONE	AT5TE50380	LTR/Copia	NONE	OVERLAP	NONE
Chr5:14219175-14219624	hyper	7	1	NONE	NONE	NONE	NONE	AT5TE50820	RC/Helitron	NONE	NONE	NONE
Chr5:14243250-14243699	hyper	8	0	AT5G36190	-	protein_coding_gene	Symbols: | FUNCTIONS IN: molecular_function unknown; INVOLVED IN: biological_process unknown; LOCATED IN: endomembrane system; BEST Arabidopsis thaliana protein match is: F-box and associated interaction domains-containing protein (TAIR:AT5G36200.1); Has 1807 Blast hits to 1807 proteins in 277 species: Archae - 0; Bacteria - 0; Metazoa - 736; Fungi - 347; Plants - 385; Viruses - 0; Other Eukaryot…	NONE	NONE	NONE	NONE	OVERLAP
Chr5:14265675-14266124	hyper	10	0	NONE	NONE	NONE	NONE	AT5TE50980|AT5TE50985	RC/Helitron;RC/Helitron	NONE	OVERLAP	NONE
Chr5:14268300-14268749	hyper	11	1	AT5G36226	+	transposable_element_gene	NONE	AT5TE51000	LINE/L1	NONE	OVERLAP	NONE
Chr5:14287800-14288249	hyper	7	0	AT5G36260	-	protein_coding_gene	Symbols: | Eukaryotic aspartyl protease family protein | chr5:14285068-14288179 REVERSE LENGTH=482	NONE	NONE	NONE	OVERLAP	OVERLAP	DT-979
Chr5:14715075-14715449	hyper	8	0	NONE	NONE	NONE	NONE	NONE	NONE	AT5G37170-AT5G37175	OVERLAP	NONE
Chr5:15154200-15154649	hyper	13	0	NONE	NONE	NONE	NONE	AT5TE54835|AT5TE54840	DNA;DNA/MuDR	NONE	OVERLAP	NONE
Chr5:15226200-15226649	hyper	16	0	AT5G38160	+	protein_coding_gene	Symbols: | Bifunctional inhibitor/lipid-transfer protein/seed storage 2S albumin superfamily protein | chr5:15225836-15226147 FORWARD LENGTH=103	AT5TE55090	DNA/MuDR	NONE	OVERLAP	NONE
Chr5:15276900-15277424	hyper	9	0	AT5G38240	-	protein_coding_gene	Symbols: | Protein kinase family protein | chr5:15277239-15279317 REVERSE LENGTH=588	AT5TE55270	DNA/En-Spm	NONE	OVERLAP	NONE
Chr5:15291750-15292199	hyper	10	0	AT5G38275	-	pseudogene	pseudogene	AT5TE55330	LTR/Copia	NONE	OVERLAP	NONE
Chr5:15430725-15431249	hyper	17	0	NONE	NONE	NONE	NONE	AT5TE55820	DNA/MuDR	NONE	OVERLAP	NONE
Chr5:15599400-15600374	hyper	28	0	AT5G38975	+	transposable_element_gene	NONE	AT5TE56410	LTR/Copia	NONE	OVERLAP	OVERLAP
Chr5:15636075-15636374	hyper	11	0	NONE	NONE	NONE	NONE	AT5TE56560	DNA/HAT	NONE	OVERLAP	NONE
Chr5:15795900-15796349	hyper	9	0	NONE	NONE	NONE	NONE	NONE	NONE	AT5G39471-AT5G39473	OVERLAP	NONE
Chr5:15840825-15841349	hyper	14	0	NONE	NONE	NONE	NONE	NONE	NONE	AT5G39550-AT5G39560	OVERLAP	OVERLAP	DT-998
Chr5:15949350-15949874	hyper	16	0	NONE	NONE	NONE	NONE	AT5TE57585	DNA/MuDR	NONE	OVERLAP	OVERLAP	DT-1002
Chr5:15961275-15961799	hyper	14	0	AT5G39861|AT5G39862	-|+	pseudogene|transposable_element_gene	pseudogene	AT5TE57635	LINE/L1	NONE	NONE	NONE
Chr5:16233450-16233974	hyper	8	0	AT5G40520	-	protein_coding_gene	Symbols: | unknown protein; Has 3679 Blast hits to 2474 proteins in 390 species: Archae - 10; Bacteria - 571; Metazoa - 1012; Fungi - 528; Plants - 214; Viruses - 74; Other Eukaryotes - 1270 (source: NCBI BLink). | chr5:16231515-16233546 REVERSE LENGTH=574	NONE	NONE	NONE	NONE	NONE
Chr5:16423275-16423799	hyper	8	0	AT5G41000	+	protein_coding_gene	Symbols: YSL4 | YELLOW STRIPE like 4 | chr5:16420910-16423697 FORWARD LENGTH=670	NONE	NONE	NONE	NONE	NONE
Chr5:16604250-16605074	hyper	17	0	AT5G41500	+	protein_coding_gene	Symbols: | F-box and associated interaction domains-containing protein | chr5:16604002-16605213 FORWARD LENGTH=403	NONE	NONE	NONE	OVERLAP	OVERLAP	DT-1010
Chr5:16605375-16605674	hyper	8	0	AT5G41505	-	transposable_element_gene	NONE	AT5TE59950|AT5TE59955	LINE/L1;LINE/L1	NONE	OVERLAP	OVERLAP	DT-1010
Chr5:16698975-16699424	hyper	11	0	NONE	NONE	NONE	NONE	NONE	NONE	AT5G41750-AT5G41755	OVERLAP	NONE
Chr5:16821000-16821374	hyper	9	0	AT5G42080	-	protein_coding_gene	Symbols: ADL1, ADL1A, AG68, DRP1A, RSW9, DL1 | dynamin-like protein | chr5:16820661-16824536 REVERSE LENGTH=610	NONE	NONE	NONE	NONE	NONE
Chr5:16843800-16844399	hyper	18	0	AT5G42146	+	protein_coding_gene	Symbols: | unknown protein; Has 98 Blast hits to 98 proteins in 12 species: Archae - 0; Bacteria - 0; Metazoa - 0; Fungi - 0; Plants - 98; Viruses - 0; Other Eukaryotes - 0 (source: NCBI BLink). | chr5:16844405-16844818 FORWARD LENGTH=137	AT5TE60820	DNA/MuDR	NONE	NONE	NONE
Chr5:16850550-16851074	hyper	11	0	AT5G42170	+	protein_coding_gene	Symbols: | SGNH hydrolase-type esterase superfamily protein | chr5:16848786-16851707 FORWARD LENGTH=369	NONE	NONE	NONE	OVERLAP	NONE
Chr5:17287725-17288099	hyper	8	0	NONE	NONE	NONE	NONE	AT5TE62485	RC/Helitron	NONE	NONE	NONE
Chr5:17327025-17327324	hyper	8	0	NONE	NONE	NONE	NONE	NONE	NONE	AT5G43150-AT5G43160	NONE	NONE
Chr5:17501025-17501474	hyper	8	0	AT5G43560	+	protein_coding_gene	Symbols: | TRAF-like superfamily protein | chr5:17501043-17505526 FORWARD LENGTH=1055	NONE	NONE	NONE	OVERLAP	NONE
Chr5:17606250-17606699	hyper	8	0	NONE	NONE	NONE	NONE	NONE	NONE	AT5G43800-AT5G43810	OVERLAP	NONE
Chr5:17621475-17621774	hyper	7	0	AT5G43822	+	protein_coding_gene	Symbols: | Pentatricopeptide repeat (PPR) superfamily protein | chr5:17620830-17621868 FORWARD LENGTH=195	NONE	NONE	NONE	NONE	NONE
Chr5:17652525-17652974	hyper	11	0	NONE	NONE	NONE	NONE	NONE	NONE	AT5G43890-AT5G43900	OVERLAP	NONE
Chr5:17853450-17853749	hyper	8	0	AT5G44316	+	protein_coding_gene	Symbols: | Stabilizer of iron transporter SufD superfamily protein | chr5:17852911-17854521 FORWARD LENGTH=470	NONE	NONE	NONE	NONE	NONE
Chr5:18136650-18137249	hyper	18	0	NONE	NONE	NONE	NONE	NONE	NONE	AT5G44900-AT5G44910	OVERLAP	NONE
Chr5:18141975-18142649	hyper	46	0	AT5G44930|AT5G44925	-|-	protein_coding_gene|transposable_element_gene	Symbols: ARAD2 | Exostosin family protein | chr5:18140626-18142144 REVERSE LENGTH=443	AT5TE65370	LTR/Copia	NONE	OVERLAP	NONE
Chr5:18348525-18348974	hyper	7	0	AT5G45280	+	protein_coding_gene	Symbols: | Pectinacetylesterase family protein | chr5:18346862-18349432 FORWARD LENGTH=370	NONE	NONE	NONE	NONE	NONE
Chr5:18411600-18412049	hyper	11	1	AT5G45430|AT5G45428	+|+	protein_coding_gene|protein_coding_gene	Symbols: | Protein kinase superfamily protein | chr5:18409200-18411711 FORWARD LENGTH=499;Symbols: CPuORF24 | conserved peptide upstream open reading frame 24 | chr5:18408137-18408262 FORWARD LENGTH=41	NONE	NONE	NONE	NONE	NONE
Chr5:18549900-18550274	hyper	9	0	NONE	NONE	NONE	NONE	AT5TE66760	RC/Helitron	NONE	NONE	NONE
Chr5:18560250-18560774	hyper	12	0	AT5G45750	+	protein_coding_gene	Symbols: AtRABA1c, RABA1c | RAB GTPase homolog A1C | chr5:18559318-18560639 FORWARD LENGTH=216	NONE	NONE	NONE	NONE	NONE
Chr5:18648375-18648749	hyper	8	0	NONE	NONE	NONE	NONE	NONE	NONE	AT5G45973-AT5G45980	NONE	NONE
Chr5:18858300-18858749	hyper	10	0	NONE	NONE	NONE	NONE	AT5TE67895	LTR/Gypsy	NONE	OVERLAP	NONE
Chr5:19198200-19198949	hyper	19	0	AT5G47300	+	protein_coding_gene	Symbols: | F-box and associated interaction domains-containing protein | chr5:19198125-19199375 FORWARD LENGTH=416	NONE	NONE	NONE	OVERLAP	NONE
Chr5:19404600-19405049	hyper	7	0	NONE	NONE	NONE	NONE	NONE	NONE	AT5G47920-AT5G47928	NONE	NONE
Chr5:19439850-19440299	hyper	8	0	NONE	NONE	NONE	NONE	AT5TE69940	DNA/MuDR	NONE	OVERLAP	NONE
Chr5:19454100-19454624	hyper	10	0	NONE	NONE	NONE	NONE	AT5TE70015|AT5TE70020|AT5TE70025	DNA/Mariner;RC/Helitron;DNA/MuDR	NONE	OVERLAP	NONE
Chr5:19555500-19556024	hyper	17	0	AT5G48230	-	protein_coding_gene	Symbols: EMB1276, ACAT2 | acetoacetyl-CoA thiolase 2 | chr5:19552570-19555030 REVERSE LENGTH=398	NONE	NONE	NONE	OVERLAP	OVERLAP
Chr5:19830000-19830299	hyper	7	0	NONE	NONE	NONE	NONE	NONE	NONE	AT5G48900-AT5G48905	OVERLAP	NONE
Chr5:20096475-20096999	hyper	9	0	NONE	NONE	NONE	NONE	NONE	NONE	AT5G49520-AT5G49525	OVERLAP	NONE
Chr5:20313225-20313749	hyper	22	0	NONE	NONE	NONE	NONE	NONE	NONE	AT5G49930-AT5G49940	OVERLAP	NONE
Chr5:20877450-20877749	hyper	7	0	AT5G51380	+	protein_coding_gene	Symbols: | RNI-like superfamily protein | chr5:20875945-20877779 FORWARD LENGTH=479	NONE	NONE	NONE	NONE	NONE
Chr5:20988975-20989274	hyper	7	0	AT5G51660	+	protein_coding_gene	Symbols: CPSF160, ATCPSF160 | cleavage and polyadenylation specificity factor 160 | chr5:20980250-20989268 FORWARD LENGTH=1442	NONE	NONE	NONE	NONE	NONE
Chr5:21222750-21223199	hyper	8	0	AT5G52272	-	pseudogene	pseudogene	NONE	NONE	NONE	NONE	NONE
Chr5:21456075-21456599	hyper	9	0	NONE	NONE	NONE	NONE	AT5TE77280	RC/Helitron	NONE	OVERLAP	NONE
Chr5:21469200-21469499	hyper	7	0	NONE	NONE	NONE	NONE	NONE	NONE	AT5G52920-AT5G52930	OVERLAP	NONE
Chr5:21538800-21539099	hyper	8	1	AT5G53130	-	protein_coding_gene	Symbols: CNGC1, ATCNGC1 | cyclic nucleotide gated channel 1 | chr5:21537830-21540490 REVERSE LENGTH=716	NONE	NONE	NONE	NONE	NONE
Chr5:21675975-21676499	hyper	13	0	NONE	NONE	NONE	NONE	NONE	NONE	AT5G53420-AT5G53430	NONE	NONE
Chr5:21696075-21696599	hyper	15	0	NONE	NONE	NONE	NONE	AT5TE78155	RC/Helitron	NONE	OVERLAP	NONE
Chr5:21926100-21926549	hyper	11	0	AT5G54030	-	protein_coding_gene	Symbols: | Cysteine/Histidine-rich C1 domain family protein | chr5:21925984-21927243 REVERSE LENGTH=419	NONE	NONE	NONE	NONE	NONE
Chr5:21929700-21930074	hyper	9	0	AT5G54040	-	protein_coding_gene	Symbols: | Cysteine/Histidine-rich C1 domain family protein | chr5:21928847-21930637 REVERSE LENGTH=596	NONE	NONE	NONE	NONE	OVERLAP	DT-1054
Chr5:22175175-22175624	hyper	7	0	AT5G54585	+	protein_coding_gene	Symbols: | unknown protein; Has 30201 Blast hits to 17322 proteins in 780 species: Archae - 12; Bacteria - 1396; Metazoa - 17338; Fungi - 3422; Plants - 5037; Viruses - 0; Other Eukaryotes - 2996 (source: NCBI BLink). | chr5:22175688-22176509 FORWARD LENGTH=132	NONE	NONE	NONE	OVERLAP	NONE
Chr5:22455825-22456199	hyper	7	0	AT5G55400	-	protein_coding_gene	Symbols: | Actin binding Calponin homology (CH) domain-containing protein | chr5:22455535-22458950 REVERSE LENGTH=714	NONE	NONE	NONE	NONE	NONE
Chr5:22498425-22498949	hyper	12	0	AT5G55540	-	protein_coding_gene	Symbols: TRN1, LOP1 | tornado 1 | chr5:22496322-22500543 REVERSE LENGTH=1380	NONE	NONE	NONE	NONE	NONE
Chr5:22618200-22618649	hyper	13	0	NONE	NONE	NONE	NONE	AT5TE81385	LTR/Copia	NONE	OVERLAP	NONE
Chr5:22628100-22628774	hyper	19	0	AT5G55896	-	transposable_element_gene	NONE	AT5TE81425	Unassigned	NONE	NONE	NONE
Chr5:22890975-22891499	hyper	7	0	AT5G56530	+	protein_coding_gene	Symbols: | Protein of Unknown Function (DUF239) | chr5:22889382-22891439 FORWARD LENGTH=420	NONE	NONE	NONE	NONE	NONE
Chr5:23763375-23763824	hyper	9	0	NONE	NONE	NONE	NONE	AT5TE85465	RC/Helitron	NONE	OVERLAP	NONE
Chr5:23888925-23889374	hyper	8	0	AT5G59200	-	protein_coding_gene	Symbols: OTP80 | Tetratricopeptide repeat (TPR)-like superfamily protein | chr5:23888793-23890427 REVERSE LENGTH=544	NONE	NONE	NONE	NONE	NONE
Chr5:23914950-23915249	hyper	7	0	AT5G59280	-	protein_coding_gene	Symbols: APUM16, PUM16 | pumilio 16 | chr5:23914141-23915139 REVERSE LENGTH=332	NONE	NONE	NONE	OVERLAP	OVERLAP
Chr5:23919525-23919974	hyper	8	0	AT5G59300	-	protein_coding_gene	Symbols: UBC7, ATUBC7 | ubiquitin carrier protein 7 | chr5:23919868-23921304 REVERSE LENGTH=203	NONE	NONE	NONE	NONE	NONE
Chr5:24018375-24018824	hyper	11	0	NONE	NONE	NONE	NONE	NONE	NONE	AT5G59616-AT5G59620	OVERLAP	NONE
Chr5:24030075-24030449	hyper	12	0	AT5G59640	+	transposable_element_gene	NONE	NONE	NONE	NONE	OVERLAP	NONE
Chr5:24100500-24100949	hyper	9	0	AT5G59810	-	protein_coding_gene	Symbols: ATSBT5.4, SBT5.4 | Subtilase family protein | chr5:24096895-24100387 REVERSE LENGTH=778	AT5TE86700	RC/Helitron	NONE	OVERLAP	NONE
Chr5:24372075-24372374	hyper	7	0	AT5G60640	-	protein_coding_gene	Symbols: ATPDIL1-4, PDI2, ATPDI2, PDIL1-4 | PDI-like 1-4 | chr5:24371141-24373993 REVERSE LENGTH=597	NONE	NONE	NONE	NONE	NONE
Chr5:24509775-24510224	hyper	9	0	NONE	NONE	NONE	NONE	NONE	NONE	AT5G60910-AT5G60920	NONE	NONE
Chr5:24971025-24971399	hyper	7	0	NONE	NONE	NONE	NONE	NONE	NONE	AT5G62165-AT5G62170	OVERLAP	OVERLAP	DT-1084
Chr5:25361325-25361624	hyper	10	0	NONE	NONE	NONE	NONE	AT5TE91220	RC/Helitron	NONE	OVERLAP	NONE
Chr5:25521000-25521449	hyper	7	0	AT5G63770	+	protein_coding_gene	Symbols: ATDGK2, DGK2 | diacylglycerol kinase 2 | chr5:25519293-25522404 FORWARD LENGTH=712	NONE	NONE	NONE	NONE	NONE
Chr5:26973825-26974424	hyper	15	0	NONE	NONE	NONE	NONE	NONE	NONE	AT5G67630-AT5G67640	OVERLAP	NONE
ChrM:0-1349	hyper	42	0	ATMG00010	-	protein_coding_gene	Symbols: ORF153A | hypothetical protein | chrM:273-734 REVERSE LENGTH=153	NONE	NONE	NONE	NONE	NONE
ChrM:1800-8624	hyper	298	0	NONE	NONE	NONE	NONE	NONE	NONE	ATMG00010-ATMG00020	NONE	NONE
ChrM:9150-12299	hyper	183	0	ATMG00020|ATMG00030	-|+	rRNA|protein_coding_gene	rRNA;Symbols: ORF107A | hypothetical protein | chrM:11918-12241 FORWARD LENGTH=107	NONE	NONE	NONE	NONE	NONE
ChrM:13425-14249	hyper	28	0	NONE	NONE	NONE	NONE	NONE	NONE	ATMG00030-ATMG00040	NONE	NONE
ChrM:14475-17399	hyper	110	0	ATMG00040|ATMG00050	-|+	protein_coding_gene|protein_coding_gene	Symbols: ORF315 | ATP synthase subunit C family protein | chrM:16844-17791 REVERSE LENGTH=315;Symbols: ORF131 | hypothetical protein | chrM:16856-17251 FORWARD LENGTH=131	NONE	NONE	NONE	NONE	NONE
ChrM:17700-18749	hyper	49	0	ATMG00040	-	protein_coding_gene	Symbols: ORF315 | ATP synthase subunit C family protein | chrM:16844-17791 REVERSE LENGTH=315	NONE	NONE	NONE	NONE	NONE
ChrM:19050-19949	hyper	42	0	NONE	NONE	NONE	NONE	NONE	NONE	ATMG00050-ATMG00060	NONE	NONE
ChrM:21000-22424	hyper	83	0	ATMG00060	-	protein_coding_gene	Symbols: NAD5C, NAD5.3, NAD5 | NADH dehydrogenase subunit 5C | chrM:20571-22086 REVERSE LENGTH=669	NONE	NONE	NONE	NONE	NONE
ChrM:23100-25424	hyper	126	0	ATMG00070|ATMG00080	-|-	protein_coding_gene|protein_coding_gene	Symbols: NAD9 | NADH dehydrogenase subunit 9 | chrM:23663-24235 REVERSE LENGTH=190;Symbols: RPL16 | ribosomal protein L16 | chrM:25076-25615 REVERSE LENGTH=179	NONE	NONE	NONE	NONE	NONE
ChrM:25575-27224	hyper	123	1	ATMG00080|ATMG00090	-|-	protein_coding_gene|protein_coding_gene	Symbols: RPL16 | ribosomal protein L16 | chrM:25076-25615 REVERSE LENGTH=179;Symbols: | structural constituent of ribosome;protein binding | chrM:25482-28733 REVERSE LENGTH=556	NONE	NONE	NONE	NONE	NONE
ChrM:28200-33599	hyper	226	0	ATMG00090|ATMG00100|ATMG00110|ATMG00120	-|-|+|-	protein_coding_gene|tRNA|protein_coding_gene|protein_coding_gene	Symbols: | structural constituent of ribosome;protein binding | chrM:25482-28733 REVERSE LENGTH=556;tRNA;Symbols: CCB206 | cytochrome C biogenesis 206 | chrM:30463-31083 FORWARD LENGTH=206;Symbols: ORF143 | hypothetical protein | chrM:32041-32472 REVERSE LENGTH=143	NONE	NONE	NONE	NONE	NONE
ChrM:33750-35624	hyper	150	0	ATMG00130|ATMG00140	+|+	protein_coding_gene|protein_coding_gene	Symbols: ORF121A | hypothetical protein | chrM:34190-34555 FORWARD LENGTH=121;Symbols: ORF167 | hypothetical protein | chrM:34599-35102 FORWARD LENGTH=167	NONE	NONE	NONE	NONE	NONE
ChrM:36000-37424	hyper	54	0	ATMG00150	+	protein_coding_gene	Symbols: ORF116 | hypothetical protein | chrM:35782-36132 FORWARD LENGTH=116	NONE	NONE	NONE	NONE	NONE
ChrM:37650-44174	hyper	355	0	ATMG00160	-	protein_coding_gene	Symbols: COX2 | cytochrome oxidase 2 | chrM:40502-42628 REVERSE LENGTH=260	NONE	NONE	NONE	NONE	NONE
ChrM:44400-44924	hyper	15	0	NONE	NONE	NONE	NONE	NONE	NONE	ATMG00160-ATMG00170	NONE	NONE
ChrM:130500-130799	hyper	7	0	NONE	NONE	NONE	NONE	NONE	NONE	ATMG00480-ATMG00490	NONE	NONE
ChrM:182850-183599	hyper	29	0	ATMG00630	+	protein_coding_gene	Symbols: ORF110B | hypothetical protein | chrM:183111-183443 FORWARD LENGTH=110	NONE	NONE	NONE	NONE	NONE
ChrM:184125-185024	hyper	30	0	NONE	NONE	NONE	NONE	NONE	NONE	ATMG00630-ATMG00640	NONE	NONE
ChrM:185325-185924	hyper	14	0	NONE	NONE	NONE	NONE	NONE	NONE	ATMG00630-ATMG00640	NONE	NONE
ChrM:186075-187574	hyper	51	0	NONE	NONE	NONE	NONE	NONE	NONE	ATMG00630-ATMG00640	NONE	NONE
ChrM:187950-194474	hyper	325	0	ATMG00640|ATMG00650|ATMG00660|ATMG00665|ATMG00670	-|-|-|-|-	protein_coding_gene|protein_coding_gene|protein_coding_gene|protein_coding_gene|protein_coding_gene	Symbols: ORF25 | hydrogen ion transporting ATP synthases, rotational mechanism;zinc ion binding | chrM:188084-188662 REVERSE LENGTH=192;Symbols: NAD4L | NADH dehydrogenase subunit 4L | chrM:188929-189231 REVERSE LENGTH=100;Symbols: ORF149 | hypothetical protein | chrM:190104-190553 REVERSE LENGTH=149;Symbols: NAD5B, NAD5.2, NAD5 | NADH dehydrogenase 5B | chrM:190740-190761 REVERSE LENGTH=669;Symb…	NONE	NONE	NONE	NONE	NONE
ChrM:195150-196349	hyper	44	0	NONE	NONE	NONE	NONE	NONE	NONE	ATMG00670-ATMG00680	NONE	NONE
ChrM:196500-200849	hyper	251	0	NONE	NONE	NONE	NONE	NONE	NONE	ATMG00670-ATMG00680	NONE	NONE
ChrM:201000-203099	hyper	94	0	ATMG00680	+	protein_coding_gene	Symbols: ORF122C | hypothetical protein | chrM:201729-202097 FORWARD LENGTH=122	NONE	NONE	NONE	NONE	NONE
ChrM:203250-204374	hyper	68	0	ATMG00690|ATMG00700	-|-	protein_coding_gene|tRNA	Symbols: ORF240A | hypothetical protein | chrM:203588-204310 REVERSE LENGTH=240;tRNA	NONE	NONE	NONE	NONE	NONE
ChrM:204525-208574	hyper	144	1	ATMG00710	-	protein_coding_gene	Symbols: ORF120 | Polynucleotidyl transferase, ribonuclease H-like superfamily protein | chrM:207553-207915 REVERSE LENGTH=120	NONE	NONE	NONE	NONE	NONE
ChrM:208725-209249	hyper	17	0	NONE	NONE	NONE	NONE	NONE	NONE	ATMG00710-ATMG00720	NONE	NONE
ChrM:219075-219749	hyper	26	0	ATMG00730	+	protein_coding_gene	Symbols: COX3 | cytochrome c oxidase subunit 3 | chrM:218280-219077 FORWARD LENGTH=265	NONE	NONE	NONE	NONE	NONE
ChrM:226650-227099	hyper	9	0	NONE	NONE	NONE	NONE	NONE	NONE	ATMG00770-ATMG00780	NONE	NONE
ChrM:232800-233549	hyper	55	0	ATMG00830	-	protein_coding_gene	Symbols: CCB382 | cytochrome C biogenesis 382 | chrM:231894-233042 REVERSE LENGTH=382	NONE	NONE	NONE	NONE	NONE
ChrM:237450-237749	hyper	7	0	ATMG00870|ATMG00880	-|+	protein_coding_gene|protein_coding_gene	Symbols: ORF184 | hypothetical protein | chrM:236927-237481 REVERSE LENGTH=184;Symbols: ORF187 | hypothetical protein | chrM:237053-237616 FORWARD LENGTH=187	NONE	NONE	NONE	NONE	NONE
ChrM:245175-245849	hyper	25	0	NONE	NONE	NONE	NONE	NONE	NONE	ATMG00910-ATMG00920	NONE	NONE
ChrM:252900-253424	hyper	10	0	NONE	NONE	NONE	NONE	NONE	NONE	ATMG00940-ATMG00950	NONE	NONE
ChrM:257025-257474	hyper	8	0	ATMG00960	-	protein_coding_gene	Symbols: CCB203 | Cytochrome C assembly protein | chrM:256865-257476 REVERSE LENGTH=203	NONE	NONE	NONE	NONE	NONE
ChrM:257850-258524	hyper	19	0	ATMG00970	-	protein_coding_gene	Symbols: ORF117 | hypothetical protein | chrM:258045-258398 REVERSE LENGTH=117	NONE	NONE	NONE	NONE	NONE
ChrM:268800-269474	hyper	40	0	NONE	NONE	NONE	NONE	NONE	NONE	ATMG01030-ATMG01040	NONE	NONE
ChrM:276525-276974	hyper	10	0	NONE	NONE	NONE	NONE	NONE	NONE	ATMG01070-ATMG01080	NONE	NONE
ChrM:279675-280349	hyper	25	0	ATMG01090	+	protein_coding_gene	Symbols: ORF262 | ATP synthase 9 mitochondrial | chrM:279463-280251 FORWARD LENGTH=262	NONE	NONE	NONE	NONE	NONE
ChrM:281550-281849	hyper	7	0	ATMG01100	+	protein_coding_gene	Symbols: ORF105A | hypothetical protein | chrM:281614-281931 FORWARD LENGTH=105	NONE	NONE	NONE	NONE	NONE
ChrM:283425-290699	hyper	714	0	ATMG01110|ATMG01120|ATMG01130	-|-|-	protein_coding_gene|protein_coding_gene|protein_coding_gene	Symbols: ORF251 | Mitovirus RNA-dependent RNA polymerase | chrM:283034-283789 REVERSE LENGTH=251;Symbols: NAD1B, NAD1 | NADH dehydrogenase 1B | chrM:287917-289083 REVERSE LENGTH=325;Symbols: ORF106F | hypothetical protein | chrM:289197-289517 REVERSE LENGTH=106	NONE	NONE	NONE	NONE	NONE
ChrM:305400-305924	hyper	21	0	ATMG01220	-	protein_coding_gene	Symbols: ORF113 | hypothetical protein | chrM:305221-305562 REVERSE LENGTH=113	NONE	NONE	NONE	NONE	NONE
ChrM:309450-310124	hyper	18	0	ATMG01240	-	protein_coding_gene	Symbols: ORF100C | hypothetical protein | chrM:309338-309640 REVERSE LENGTH=100	NONE	NONE	NONE	NONE	NONE
ChrM:310500-310799	hyper	9	0	ATMG01250	+	protein_coding_gene	Symbols: ORF102 | RNA-directed DNA polymerase (reverse transcriptase) | chrM:310514-310882 FORWARD LENGTH=122	NONE	NONE	NONE	NONE	NONE
ChrM:312375-312899	hyper	12	0	ATMG01260	-	protein_coding_gene	Symbols: ORF205 | hypothetical protein | chrM:312545-313162 REVERSE LENGTH=205	NONE	NONE	NONE	NONE	NONE
ChrM:313125-313574	hyper	7	0	ATMG01260	-	protein_coding_gene	Symbols: ORF205 | hypothetical protein | chrM:312545-313162 REVERSE LENGTH=205	NONE	NONE	NONE	NONE	NONE
ChrM:315525-316124	hyper	25	0	NONE	NONE	NONE	NONE	NONE	NONE	ATMG01270-ATMG01275	NONE	NONE
ChrM:320100-320849	hyper	25	0	NONE	NONE	NONE	NONE	NONE	NONE	ATMG01280-ATMG01290	NONE	NONE
ChrM:322050-323174	hyper	27	0	NONE	NONE	NONE	NONE	NONE	NONE	ATMG01280-ATMG01290	NONE	NONE
ChrM:329175-329849	hyper	23	0	ATMG01320|ATMG01330	-|-	protein_coding_gene|protein_coding_gene	Symbols: NAD2B, NAD2.2, NAD2 | NADH dehydrogenase 2B | chrM:327890-333105 REVERSE LENGTH=499;Symbols: ORF107H | hypothetical protein | chrM:329082-329465 REVERSE LENGTH=127	NONE	NONE	NONE	NONE	NONE
ChrM:340125-340724	hyper	16	0	NONE	NONE	NONE	NONE	NONE	NONE	ATMG01340-ATMG01350	NONE	NONE
ChrM:341175-341849	hyper	29	0	NONE	NONE	NONE	NONE	NONE	NONE	ATMG01340-ATMG01350	NONE	NONE
ChrM:343425-345074	hyper	76	0	NONE	NONE	NONE	NONE	NONE	NONE	ATMG01340-ATMG01350	NONE	NONE
ChrM:345900-348149	hyper	144	0	ATMG01350	+	protein_coding_gene	Symbols: ORF145C | hypothetical protein | chrM:346757-347194 FORWARD LENGTH=145	NONE	NONE	NONE	NONE	NONE
ChrM:348375-356174	hyper	430	0	ATMG01360	-	protein_coding_gene	Symbols: COX1 | cytochrome oxidase | chrM:349830-351413 REVERSE LENGTH=527	NONE	NONE	NONE	NONE	NONE
ChrM:356475-359924	hyper	165	0	NONE	NONE	NONE	NONE	NONE	NONE	ATMG01360-ATMG01370	NONE	NONE
ChrM:360075-363899	hyper	180	0	ATMG01370|ATMG01380|ATMG01390|ATMG01400	-|-|-|+	protein_coding_gene|rRNA|rRNA|protein_coding_gene	Symbols: ORF111D | hypothetical protein | chrM:360717-361052 REVERSE LENGTH=111;rRNA;rRNA;Symbols: ORF105B | hypothetical protein | chrM:363725-364042 FORWARD LENGTH=105	NONE	NONE	NONE	NONE	NONE
ChrM:364050-365849	hyper	90	0	NONE	NONE	NONE	NONE	NONE	NONE	ATMG01400-ATMG01410	NONE	NONE
ChrM:366000-366599	hyper	19	0	ATMG01410	-	protein_coding_gene	Symbols: ORF204 | open reading frame 204 | chrM:366086-366700 REVERSE LENGTH=204	NONE	NONE	NONE	NONE	NONE
