# Supplementary material for: Regulation of Active DNA Demethylation by a Methyl-CpG-Binding Domain Protein in Arabidopsis thaliana
Source: PLoS Genet. 2015 May 1;11(5):e1005210. doi: 10.1371/journal.pgen.1005210 (PMC4416881; doi:10.1371/journal.pgen.1005210)
Supplement: S3 Table — (XLSX) [file pgen.1005210.s011.xlsx]

## Sheet: Col-YW_mbd7.dep4.win300.dmc7.ga
Position	type	hyper_DMP	hypo_DMP	overlap-gene	Strand	Gene_type	GeneAnnot	overlap-TE	TEFamily	Intergenic	overlap_ros1	overlap_idm1
Chr1:2415900-2416199	hypo	0	7	AT1G07800	+	transposable_element_gene	NONE	AT1TE07880	LINE/L1	NONE	NONE	NONE
Chr1:2986875-2987474	hypo	0	23	AT1G09245	-	protein_coding_gene	Symbols: | Plant self-incompatibility protein S1 family | chr1:2986948-2987367 REVERSE LENGTH=139	AT1TE09700|AT1TE09705	RC/Helitron;DNA/MuDR	NONE	NONE	NONE
Chr1:3977325-3977699	hypo	0	7	AT1G11770|AT1G11780	+|-	protein_coding_gene|protein_coding_gene	Symbols: | FAD-binding Berberine family protein | chr1:3975679-3977289 FORWARD LENGTH=536;Symbols: | oxidoreductase, 2OG-Fe(II) oxygenase family protein | chr1:3977614-3979177 REVERSE LENGTH=345	NONE	NONE	NONE	NONE	NONE
Chr1:4312950-4313474	hypo	0	9	NONE	NONE	NONE	NONE	NONE	NONE	AT1G12665-AT1G12667	NONE	NONE
Chr1:5394750-5395199	hypo	0	11	NONE	NONE	NONE	NONE	NONE	NONE	AT1G15680-AT1G15690	NONE	NONE
Chr1:6593775-6594374	hypo	0	22	NONE	NONE	NONE	NONE	AT1TE21370	RC/Helitron	NONE	NONE	NONE
Chr1:7224750-7225199	hypo	0	8	NONE	NONE	NONE	NONE	AT1TE23350	DNA/HAT	NONE	NONE	NONE
Chr1:8377875-8378174	hypo	0	7	AT1G23690	-	protein_coding_gene	Symbols: | Domain of unknown function DUF220 | chr1:8377433-8378634 REVERSE LENGTH=273	NONE	NONE	NONE	NONE	NONE
Chr1:9585450-9585824	hypo	0	7	NONE	NONE	NONE	NONE	AT1TE30880|AT1TE30885	RC/Helitron;LINE/L1	NONE	NONE	NONE
Chr1:9853650-9853949	hypo	0	7	NONE	NONE	NONE	NONE	AT1TE31710	RC/Helitron	NONE	NONE	NONE
Chr1:10115775-10116224	hypo	0	9	NONE	NONE	NONE	NONE	NONE	NONE	AT1G29000-AT1G29010	NONE	NONE
Chr1:10196850-10197449	hypo	0	18	NONE	NONE	NONE	NONE	NONE	NONE	AT1G29170-AT1G29179	NONE	NONE
Chr1:10363050-10363424	hypo	0	10	AT1G29650	+	transposable_element_gene	NONE	AT1TE33490	LINE/L1	NONE	NONE	NONE
Chr1:10880625-10881224	hypo	0	29	NONE	NONE	NONE	NONE	NONE	NONE	AT1G30670-AT1G30680	NONE	NONE
Chr1:11406900-11407424	hypo	0	13	NONE	NONE	NONE	NONE	AT1TE36890	RC/Helitron	NONE	NONE	NONE
Chr1:11480850-11481149	hypo	0	7	AT1G31970	+	protein_coding_gene	Symbols: STRS1 | DEA(D/H)-box RNA helicase family protein | chr1:11479921-11482707 FORWARD LENGTH=537	NONE	NONE	NONE	NONE	NONE
Chr1:12060075-12060749	hypo	0	24	NONE	NONE	NONE	NONE	NONE	NONE	AT1G33250-AT1G33260	NONE	NONE
Chr1:12477675-12477974	hypo	0	7	NONE	NONE	NONE	NONE	AT1TE40620	DNA/MuDR	NONE	NONE	NONE
Chr1:12561300-12561824	hypo	0	12	AT1G34392	-	other_RNA	other_RNA	NONE	NONE	NONE	NONE	NONE
Chr1:12745050-12745574	hypo	0	7	AT1G34760	-	protein_coding_gene	Symbols: GRF11, GF14 OMICRON, RHS5 | general regulatory factor 11 | chr1:12744062-12745603 REVERSE LENGTH=255	NONE	NONE	NONE	OVERLAP	OVERLAP
Chr1:13070025-13070549	hypo	0	12	NONE	NONE	NONE	NONE	AT1TE42680	RC/Helitron	NONE	NONE	NONE
Chr1:13256325-13256774	hypo	0	9	NONE	NONE	NONE	NONE	AT1TE43320	RC/Helitron	NONE	NONE	NONE
Chr1:13353450-13354124	hypo	0	23	NONE	NONE	NONE	NONE	AT1TE43670	RC/Helitron	NONE	NONE	NONE
Chr1:13604400-13605074	hypo	0	17	NONE	NONE	NONE	NONE	NONE	NONE	AT1G36220-AT1G36225	NONE	NONE
Chr1:13703775-13704074	hypo	0	8	NONE	NONE	NONE	NONE	NONE	NONE	AT1G36390-AT1G36395	NONE	NONE
Chr1:13854000-13854449	hypo	0	9	NONE	NONE	NONE	NONE	AT1TE45430	LINE/L1	NONE	NONE	NONE
Chr1:14014575-14015099	hypo	0	18	AT1G36960	+	protein_coding_gene	Symbols: | unknown protein; BEST Arabidopsis thaliana protein match is: unknown protein (TAIR:AT1G48095.1); Has 54 Blast hits to 54 proteins in 2 species: Archae - 0; Bacteria - 0; Metazoa - 0; Fungi - 0; Plants - 54; Viruses - 0; Other Eukaryotes - 0 (source: NCBI BLink). | chr1:14014796-14015508 FORWARD LENGTH=181	AT1TE46035|AT1TE46040	RC/Helitron;RC/Helitron	NONE	NONE	NONE
Chr1:16493100-16493549	hypo	0	14	NONE	NONE	NONE	NONE	AT1TE54405|AT1TE54410	RC/Helitron;RC/Helitron	NONE	NONE	NONE
Chr1:17241075-17241374	hypo	0	7	NONE	NONE	NONE	NONE	AT1TE57160	RC/Helitron	NONE	NONE	NONE
Chr1:17624250-17624774	hypo	0	14	AT1G47860	-	transposable_element_gene	NONE	AT1TE58500	LTR/Copia	NONE	NONE	NONE
Chr1:17691150-17691599	hypo	0	10	NONE	NONE	NONE	NONE	AT1TE58750	LTR/Copia	NONE	NONE	NONE
Chr1:17819475-17819999	hypo	0	12	NONE	NONE	NONE	NONE	AT1TE59150|AT1TE59155	RC/Helitron;DNA/MuDR	NONE	NONE	OVERLAP
Chr1:17856075-17856449	hypo	0	11	NONE	NONE	NONE	NONE	NONE	NONE	AT1G48320-AT1G48325	NONE	NONE
Chr1:18090525-18090974	hypo	0	8	NONE	NONE	NONE	NONE	AT1TE59980	RC/Helitron	NONE	NONE	NONE
Chr1:18579225-18579599	hypo	0	11	NONE	NONE	NONE	NONE	AT1TE61560|AT1TE61565	DNA/HAT;DNA/Pogo	NONE	NONE	NONE
Chr1:18816825-18817349	hypo	0	14	NONE	NONE	NONE	NONE	AT1TE62405	RC/Helitron	NONE	NONE	NONE
Chr1:19962975-19964249	hypo	0	47	AT1G53480|AT1G53490	-|+	protein_coding_gene|protein_coding_gene	Symbols: ATMRD1, MRD1 | mto 1 responding down 1 | chr1:19963476-19964712 REVERSE LENGTH=193;Symbols: | RING/U-box superfamily protein | chr1:19965146-19966811 FORWARD LENGTH=304	NONE	NONE	NONE	NONE	OVERLAP
Chr1:20909700-20909999	hypo	0	7	NONE	NONE	NONE	NONE	NONE	NONE	AT1G55915-AT1G55920	NONE	NONE
Chr1:21095775-21096074	hypo	0	8	AT1G56350	+	protein_coding_gene	Symbols: | Peptide chain release factor 2 | chr1:21094840-21097826 FORWARD LENGTH=482	NONE	NONE	NONE	NONE	NONE
Chr1:21341700-21342374	hypo	0	38	NONE	NONE	NONE	NONE	AT1TE70480	DNA/MuDR	NONE	NONE	NONE
Chr1:23698575-23698874	hypo	0	7	AT1G63850	+	protein_coding_gene	Symbols: | BTB/POZ domain-containing protein | chr1:23696962-23698708 FORWARD LENGTH=548	NONE	NONE	NONE	NONE	NONE
Chr1:23966325-23966624	hypo	0	11	NONE	NONE	NONE	NONE	NONE	NONE	AT1G64530-AT1G64540	NONE	NONE
Chr1:24231000-24231449	hypo	0	8	AT1G65240	-	protein_coding_gene	Symbols: | Eukaryotic aspartyl protease family protein | chr1:24230963-24233349 REVERSE LENGTH=475	NONE	NONE	NONE	NONE	NONE
Chr1:24454575-24455024	hypo	0	9	AT1G65750	+	transposable_element_gene	NONE	AT1TE80320	LINE/L1	NONE	NONE	NONE
Chr1:24608025-24608549	hypo	0	8	NONE	NONE	NONE	NONE	AT1TE80830|AT1TE80835|AT1TE80840	DNA/MuDR;RC/Helitron;DNA/Tc1	NONE	NONE	NONE
Chr1:24651150-24651599	hypo	0	11	NONE	NONE	NONE	NONE	NONE	NONE	AT1G66180-AT1G66190	NONE	NONE
Chr1:24741450-24741899	hypo	0	11	NONE	NONE	NONE	NONE	AT1TE81275	RC/Helitron	NONE	NONE	NONE
Chr1:24822975-24823649	hypo	0	20	AT1G66534	+	pseudogene	pseudogene	AT1TE81525	RC/Helitron	NONE	NONE	OVERLAP
Chr1:25344075-25344599	hypo	0	15	AT1G67630	-	protein_coding_gene	Symbols: POLA2 | DNA polymerase alpha 2 | chr1:25344573-25348287 REVERSE LENGTH=620	AT1TE83180|AT1TE83185	DNA/En-Spm;DNA/HAT	NONE	NONE	NONE
Chr1:25373475-25373774	hypo	0	7	AT1G67690	+	protein_coding_gene	Symbols: | Zincin-like metalloproteases family protein | chr1:25369086-25373730 FORWARD LENGTH=710	NONE	NONE	NONE	NONE	NONE
Chr1:25595325-25595849	hypo	0	15	AT1G68285	+	transposable_element_gene	NONE	AT1TE83950	LTR/Gypsy	NONE	NONE	NONE
Chr1:25818975-25819499	hypo	0	9	NONE	NONE	NONE	NONE	NONE	NONE	AT1G68740-AT1G68750	NONE	NONE
Chr1:26185650-26186249	hypo	0	17	NONE	NONE	NONE	NONE	NONE	NONE	AT1G69600-AT1G69610	NONE	OVERLAP
Chr1:26380425-26381174	hypo	0	20	NONE	NONE	NONE	NONE	AT1TE86390	RC/Helitron	NONE	NONE	NONE
Chr1:28470075-28470749	hypo	0	35	NONE	NONE	NONE	NONE	NONE	NONE	AT1G75820-AT1G75830	NONE	NONE
Chr2:114225-114749	hypo	0	12	NONE	NONE	NONE	NONE	AT2TE00355	RC/Helitron	NONE	NONE	OVERLAP
Chr2:145350-146474	hypo	0	41	AT2G01280	+	protein_coding_gene	Symbols: MEE65 | Cyclin/Brf1-like TBP-binding protein | chr2:145676-148784 FORWARD LENGTH=548	NONE	NONE	NONE	NONE	OVERLAP
Chr2:811650-812024	hypo	0	7	NONE	NONE	NONE	NONE	AT2TE03580	RC/Helitron	NONE	NONE	NONE
Chr2:1002000-1002374	hypo	0	8	NONE	NONE	NONE	NONE	AT2TE04485	RC/Helitron	NONE	NONE	NONE
Chr2:1359750-1360424	hypo	0	19	NONE	NONE	NONE	NONE	AT2TE06200|AT2TE06205	LTR/Copia;RC/Helitron	NONE	NONE	NONE
Chr2:1360650-1361174	hypo	0	11	NONE	NONE	NONE	NONE	AT2TE06205	RC/Helitron	NONE	NONE	NONE
Chr2:1709925-1710599	hypo	0	18	NONE	NONE	NONE	NONE	AT2TE07930|AT2TE07935	DNA/MuDR;LTR/Copia	NONE	NONE	NONE
Chr2:2012925-2013299	hypo	0	9	NONE	NONE	NONE	NONE	AT2TE09225	LTR/Copia	NONE	NONE	NONE
Chr2:2637450-2637824	hypo	0	9	NONE	NONE	NONE	NONE	NONE	NONE	AT2G06590-AT2G06600	NONE	NONE
Chr2:2638050-2638424	hypo	0	8	NONE	NONE	NONE	NONE	NONE	NONE	AT2G06590-AT2G06600	NONE	NONE
Chr2:2665875-2666924	hypo	0	25	NONE	NONE	NONE	NONE	AT2TE11900	DNA/MuDR	NONE	NONE	NONE
Chr2:3013275-3013649	hypo	0	12	NONE	NONE	NONE	NONE	AT2TE13140	DNA/MuDR	NONE	NONE	NONE
Chr2:3169275-3169574	hypo	0	8	NONE	NONE	NONE	NONE	AT2TE13705|AT2TE13710	RC/Helitron;RC/Helitron	NONE	NONE	NONE
Chr2:3220650-3220949	hypo	0	7	AT2G07640	+	protein_coding_gene	Symbols: | NAD(P)-binding Rossmann-fold superfamily protein | chr2:3220739-3221422 FORWARD LENGTH=156	NONE	NONE	NONE	NONE	NONE
Chr2:3572100-3572399	hypo	0	7	NONE	NONE	NONE	NONE	AT2TE15580	RC/Helitron	NONE	NONE	NONE
Chr2:4871100-4871474	hypo	0	10	NONE	NONE	NONE	NONE	NONE	NONE	AT2G12083-AT2G12100	NONE	OVERLAP
Chr2:5180925-5181299	hypo	0	7	NONE	NONE	NONE	NONE	NONE	NONE	AT2G12650-AT2G12660	NONE	NONE
Chr2:5415900-5416199	hypo	0	7	AT2G13125	+	protein_coding_gene	Symbols: | unknown protein; Has 30201 Blast hits to 17322 proteins in 780 species: Archae - 12; Bacteria - 1396; Metazoa - 17338; Fungi - 3422; Plants - 5037; Viruses - 0; Other Eukaryotes - 2996 (source: NCBI BLink). | chr2:5415891-5416317 FORWARD LENGTH=124	NONE	NONE	NONE	NONE	NONE
Chr2:5872875-5873399	hypo	0	8	NONE	NONE	NONE	NONE	AT2TE23925|AT2TE23930	RC/Helitron;RC/Helitron	NONE	NONE	OVERLAP
Chr2:6578100-6578474	hypo	0	9	NONE	NONE	NONE	NONE	AT2TE26860	DNA/MuDR	NONE	NONE	NONE
Chr2:6633675-6634199	hypo	0	8	AT2G15260	+	protein_coding_gene	Symbols: | RING/U-box superfamily protein | chr2:6630528-6634008 FORWARD LENGTH=362	NONE	NONE	NONE	NONE	NONE
Chr2:6830025-6830549	hypo	0	16	NONE	NONE	NONE	NONE	NONE	NONE	AT2G15680-AT2G15690	NONE	NONE
Chr2:7257450-7257749	hypo	0	7	NONE	NONE	NONE	NONE	NONE	NONE	AT2G16720-AT2G16730	NONE	NONE
Chr2:7632825-7633799	hypo	1	48	NONE	NONE	NONE	NONE	NONE	NONE	AT2G17540-AT2G17550	NONE	NONE
Chr2:8038575-8038874	hypo	0	9	NONE	NONE	NONE	NONE	NONE	NONE	AT2G18520-AT2G18530	NONE	NONE
Chr2:8041350-8041874	hypo	0	21	NONE	NONE	NONE	NONE	AT2TE33375	DNA/MuDR	NONE	NONE	NONE
Chr2:9195075-9195599	hypo	0	12	AT2G21465	-	protein_coding_gene	Symbols: | Defensin-like (DEFL) family protein | chr2:9195596-9195926 REVERSE LENGTH=80	AT2TE38910|AT2TE38915	LTR/Copia;LTR/Copia	NONE	NONE	NONE
Chr2:9670725-9671249	hypo	0	9	NONE	NONE	NONE	NONE	NONE	NONE	AT2G22740-AT2G22750	NONE	NONE
Chr2:10554075-10554524	hypo	0	8	NONE	NONE	NONE	NONE	AT2TE45295	RC/Helitron	NONE	NONE	OVERLAP
Chr2:10944375-10944899	hypo	0	16	NONE	NONE	NONE	NONE	NONE	NONE	AT2G25690-AT2G25697	NONE	NONE
Chr2:10951725-10952174	hypo	0	14	NONE	NONE	NONE	NONE	AT2TE47130|AT2TE47135|AT2TE47140	DNA/Harbinger;DNA;DNA	NONE	NONE	NONE
Chr2:11006925-11007299	hypo	0	8	AT2G25800	-	protein_coding_gene	Symbols: | Protein of unknown function (DUF810) | chr2:11006138-11009728 REVERSE LENGTH=987	NONE	NONE	NONE	NONE	NONE
Chr2:12377100-12377624	hypo	0	9	NONE	NONE	NONE	NONE	NONE	NONE	AT2G28830-AT2G28840	NONE	NONE
Chr2:12780450-12780749	hypo	0	8	NONE	NONE	NONE	NONE	NONE	NONE	AT2G29970-AT2G29980	NONE	NONE
Chr2:13031850-13032374	hypo	0	14	NONE	NONE	NONE	NONE	NONE	NONE	AT2G30580-AT2G30590	NONE	NONE
Chr2:13235025-13235549	hypo	0	10	NONE	NONE	NONE	NONE	NONE	NONE	AT2G31080-AT2G31081	NONE	NONE
Chr2:13717275-13717574	hypo	0	7	AT2G32291	-	pseudogene	pseudogene	NONE	NONE	NONE	NONE	NONE
Chr2:14653275-14653949	hypo	0	33	NONE	NONE	NONE	NONE	AT2TE65005	RC/Helitron	NONE	NONE	NONE
Chr2:16517625-16517999	hypo	0	7	AT2G39590	-	protein_coding_gene	Symbols: | Ribosomal protein S8 family protein | chr2:16517588-16518265 REVERSE LENGTH=136	NONE	NONE	NONE	NONE	NONE
Chr3:1445025-1445399	hypo	0	8	AT3G05152	+	other_RNA	other_RNA	NONE	NONE	NONE	NONE	NONE
Chr3:3750300-3750824	hypo	0	15	NONE	NONE	NONE	NONE	AT3TE15805|AT3TE15810	RC/Helitron;RC/Helitron	NONE	NONE	NONE
Chr3:5469825-5470349	hypo	0	21	NONE	NONE	NONE	NONE	NONE	NONE	AT3G16140-AT3G16150	NONE	NONE
Chr3:6367200-6367574	hypo	0	8	NONE	NONE	NONE	NONE	NONE	NONE	AT3G18520-AT3G18524	NONE	NONE
Chr3:7198500-7198949	hypo	0	7	AT3G20620	-	protein_coding_gene	Symbols: | F-box family protein-related | chr3:7198708-7199969 REVERSE LENGTH=391	NONE	NONE	NONE	OVERLAP	NONE
Chr3:7518300-7518674	hypo	0	7	AT3G21350	+	protein_coding_gene	Symbols: MED6 | RNA polymerase transcriptional regulation mediator-related | chr3:7517106-7518587 FORWARD LENGTH=257	NONE	NONE	NONE	NONE	NONE
Chr3:7714350-7714649	hypo	0	8	NONE	NONE	NONE	NONE	NONE	NONE	AT3G21890-AT3G21900	NONE	NONE
Chr3:8025975-8026499	hypo	1	9	AT3G22710	-	protein_coding_gene	Symbols: | F-box family protein | chr3:8026202-8027274 REVERSE LENGTH=326	AT3TE33670	DNA/MuDR	NONE	NONE	NONE
Chr3:9328050-9328424	hypo	0	9	NONE	NONE	NONE	NONE	AT3TE38960	LTR/Copia	NONE	NONE	NONE
Chr3:9562125-9562574	hypo	0	8	AT3G26140	-	protein_coding_gene	Symbols: | Cellulase (glycosyl hydrolase family 5) protein | chr3:9559742-9563070 REVERSE LENGTH=508	NONE	NONE	NONE	OVERLAP	NONE
Chr3:9575700-9576074	hypo	0	7	NONE	NONE	NONE	NONE	AT3TE39965|AT3TE39970|AT3TE39975	DNA;RC/Helitron;LINE/L1	NONE	NONE	NONE
Chr3:10075425-10075799	hypo	0	7	NONE	NONE	NONE	NONE	NONE	NONE	AT3G27270-AT3G27280	NONE	NONE
Chr3:10359675-10360574	hypo	0	32	NONE	NONE	NONE	NONE	NONE	NONE	AT3G27910-AT3G27920	NONE	OVERLAP
Chr3:10505250-10505699	hypo	0	7	NONE	NONE	NONE	NONE	AT3TE43645	RC/Helitron	NONE	NONE	NONE
Chr3:10741575-10742099	hypo	0	11	NONE	NONE	NONE	NONE	AT3TE44630	RC/Helitron	NONE	NONE	OVERLAP
Chr3:10747125-10747574	hypo	0	8	AT3G28670	+	protein_coding_gene	Symbols: | oxidoreductase, zinc-binding dehydrogenase family protein | chr3:10744183-10746983 FORWARD LENGTH=491	NONE	NONE	NONE	NONE	NONE
Chr3:10777200-10777874	hypo	0	32	AT3G28715	+	protein_coding_gene	Symbols: | ATPase, V0/A0 complex, subunit C/D | chr3:10778025-10780350 FORWARD LENGTH=351	AT3TE44815|AT3TE44820	RC/Helitron;LTR/Gypsy	NONE	NONE	NONE
Chr3:11032500-11032799	hypo	0	7	NONE	NONE	NONE	NONE	AT3TE45865	DNA	NONE	NONE	NONE
Chr3:11043525-11043824	hypo	0	7	NONE	NONE	NONE	NONE	NONE	NONE	AT3G29050-AT3G29060	NONE	NONE
Chr3:11366625-11367074	hypo	0	8	NONE	NONE	NONE	NONE	AT3TE47345	DNA/MuDR	NONE	NONE	NONE
Chr3:11742450-11742899	hypo	0	7	NONE	NONE	NONE	NONE	AT3TE48895	DNA/MuDR	NONE	NONE	NONE
Chr3:11760975-11761349	hypo	0	11	NONE	NONE	NONE	NONE	AT3TE48970|AT3TE48975	RC/Helitron;RC/Helitron	NONE	NONE	NONE
Chr3:11892675-11893124	hypo	0	7	NONE	NONE	NONE	NONE	NONE	NONE	AT3G30250-AT3G30260	NONE	NONE
Chr3:12799275-12799949	hypo	0	17	NONE	NONE	NONE	NONE	AT3TE52610|AT3TE52615	RC/Helitron;RC/Helitron	NONE	NONE	NONE
Chr3:14729025-14729474	hypo	0	10	NONE	NONE	NONE	NONE	NONE	NONE	AT3G42640-AT3G42645	NONE	NONE
Chr3:15401325-15401699	hypo	0	7	NONE	NONE	NONE	NONE	NONE	NONE	AT3G43500-AT3G43505	NONE	NONE
Chr3:15505500-15505874	hypo	0	9	NONE	NONE	NONE	NONE	AT3TE62800	RC/Helitron	NONE	NONE	NONE
Chr3:15654375-15654749	hypo	0	8	NONE	NONE	NONE	NONE	AT3TE63300|AT3TE63305	RC/Helitron;RC/Helitron	NONE	NONE	NONE
Chr3:15925350-15925874	hypo	0	10	NONE	NONE	NONE	NONE	AT3TE64445	DNA/HAT	NONE	NONE	NONE
Chr3:16606500-16607024	hypo	0	16	NONE	NONE	NONE	NONE	AT3TE67330	RC/Helitron	NONE	NONE	NONE
Chr3:16754400-16754774	hypo	0	9	NONE	NONE	NONE	NONE	NONE	NONE	AT3G45630-AT3G45638	NONE	NONE
Chr3:16970850-16971149	hypo	0	8	AT3G46200	+	protein_coding_gene	Symbols: aTNUDT9, NUDT9 | nudix hydrolase homolog 9 | chr3:16969283-16971017 FORWARD LENGTH=311	NONE	NONE	NONE	NONE	NONE
Chr3:17938500-17938949	hypo	0	12	AT3G48430	+	protein_coding_gene	Symbols: REF6 | relative of early flowering 6 | chr3:17935609-17940456 FORWARD LENGTH=1360	NONE	NONE	NONE	NONE	NONE
Chr3:17978100-17978699	hypo	0	19	NONE	NONE	NONE	NONE	NONE	NONE	AT3G48520-AT3G48523	NONE	NONE
Chr3:18171675-18172124	hypo	0	10	NONE	NONE	NONE	NONE	AT3TE73690	RC/Helitron	NONE	NONE	NONE
Chr3:18254475-18254924	hypo	0	13	AT3G49230	+	protein_coding_gene	Symbols: | unknown protein; Has 2 Blast hits to 2 proteins in 1 species: Archae - 0; Bacteria - 0; Metazoa - 0; Fungi - 0; Plants - 2; Viruses - 0; Other Eukaryotes - 0 (source: NCBI BLink). | chr3:18254405-18254907 FORWARD LENGTH=61	NONE	NONE	NONE	NONE	NONE
Chr3:18554025-18554549	hypo	0	9	AT3G50050	-	protein_coding_gene	Symbols: | Eukaryotic aspartyl protease family protein | chr3:18554138-18557115 REVERSE LENGTH=632	AT3TE75275	RC/Helitron	NONE	NONE	OVERLAP
Chr3:20234925-20235374	hypo	0	7	NONE	NONE	NONE	NONE	AT3TE82250	SINE	NONE	NONE	NONE
Chr3:20653500-20654024	hypo	0	16	AT3G55665	+	protein_coding_gene	Symbols: | Plant self-incompatibility protein S1 family | chr3:20653712-20654218 FORWARD LENGTH=168	AT3TE83980	DNA/MuDR	NONE	NONE	NONE
Chr3:21360000-21360299	hypo	0	7	AT3G57660	+	protein_coding_gene	Symbols: NRPA1 | nuclear RNA polymerase A1 | chr3:21353746-21362814 FORWARD LENGTH=1670	NONE	NONE	NONE	NONE	NONE
Chr3:22032525-22033049	hypo	0	9	NONE	NONE	NONE	NONE	AT3TE89720	RC/Helitron	NONE	NONE	NONE
Chr3:22755975-22756424	hypo	0	10	AT3G61480	+	protein_coding_gene	Symbols: | Quinoprotein amine dehydrogenase, beta chain-like; RIC1-like guanyl-nucleotide exchange factor | chr3:22749984-22756476 FORWARD LENGTH=1080	NONE	NONE	NONE	NONE	NONE
Chr4:721575-721949	hypo	0	7	NONE	NONE	NONE	NONE	NONE	NONE	AT4G01680-AT4G01690	OVERLAP	OVERLAP
Chr4:1664100-1664549	hypo	0	13	NONE	NONE	NONE	NONE	AT4TE08435	DNA/En-Spm	NONE	NONE	NONE
Chr4:2316900-2317199	hypo	0	7	NONE	NONE	NONE	NONE	NONE	NONE	AT4G04601-AT4G04610	NONE	NONE
Chr4:2565900-2566424	hypo	0	13	NONE	NONE	NONE	NONE	AT4TE12015	RC/Helitron	NONE	NONE	NONE
Chr4:2583075-2583899	hypo	0	18	NONE	NONE	NONE	NONE	NONE	NONE	AT4G05040-AT4G05048	NONE	NONE
Chr4:2584125-2584574	hypo	0	10	NONE	NONE	NONE	NONE	NONE	NONE	AT4G05040-AT4G05048	NONE	NONE
Chr4:2621850-2622374	hypo	0	11	NONE	NONE	NONE	NONE	AT4TE12275	RC/Helitron	NONE	NONE	NONE
Chr4:2989350-2989649	hypo	0	8	NONE	NONE	NONE	NONE	AT4TE13910	DNA	NONE	NONE	NONE
Chr4:3369750-3370349	hypo	0	16	NONE	NONE	NONE	NONE	NONE	NONE	AT4G06538-AT4G06539	NONE	NONE
Chr4:4956525-4956974	hypo	0	16	NONE	NONE	NONE	NONE	AT4TE20725|AT4TE20730	DNA/MuDR;RC/Helitron	NONE	NONE	NONE
Chr4:6282675-6283049	hypo	0	8	NONE	NONE	NONE	NONE	NONE	NONE	AT4G10040-AT4G10050	NONE	NONE
Chr4:6563700-6564224	hypo	0	14	NONE	NONE	NONE	NONE	NONE	NONE	AT4G10613-AT4G10620	NONE	NONE
Chr4:7154400-7154774	hypo	0	13	NONE	NONE	NONE	NONE	AT4TE31070|AT4TE31075|AT4TE31080	DNA;RC/Helitron;RC/Helitron	NONE	NONE	NONE
Chr4:7329975-7330499	hypo	0	9	NONE	NONE	NONE	NONE	AT4TE31930	LINE/L1	NONE	NONE	NONE
Chr4:8087850-8088374	hypo	1	11	AT4G13992	+	protein_coding_gene	Symbols: | Cysteine/Histidine-rich C1 domain family protein | chr4:8087340-8089268 FORWARD LENGTH=642	NONE	NONE	NONE	NONE	NONE
Chr4:8761275-8761799	hypo	0	7	NONE	NONE	NONE	NONE	AT4TE39120	DNA/HAT	NONE	NONE	NONE
Chr4:9048750-9049274	hypo	0	14	NONE	NONE	NONE	NONE	AT4TE40590|AT4TE40595	DNA/Pogo;RathE3_cons	NONE	NONE	NONE
Chr4:10087725-10088099	hypo	0	8	AT4G18250	-	protein_coding_gene	Symbols: | receptor serine/threonine kinase, putative | chr4:10087343-10091963 REVERSE LENGTH=853	NONE	NONE	NONE	NONE	NONE
Chr4:11554125-11554574	hypo	0	7	NONE	NONE	NONE	NONE	NONE	NONE	AT4G21745-AT4G21750	NONE	NONE
Chr4:13681200-13681724	hypo	0	14	NONE	NONE	NONE	NONE	AT4TE64440	RC/Helitron	NONE	NONE	NONE
Chr4:13782525-13783049	hypo	0	9	AT4G27600	-	protein_coding_gene	Symbols: NARA5 | pfkB-like carbohydrate kinase family protein | chr4:13782753-13785005 REVERSE LENGTH=471	NONE	NONE	NONE	NONE	NONE
Chr4:14035275-14035724	hypo	0	7	AT4G28370	+	protein_coding_gene	Symbols: | RING/U-box superfamily protein | chr4:14035016-14039122 FORWARD LENGTH=562	NONE	NONE	NONE	NONE	NONE
Chr4:14712375-14712974	hypo	0	16	NONE	NONE	NONE	NONE	AT4TE69740	RC/Helitron	NONE	NONE	NONE
Chr4:16858200-16858499	hypo	0	7	AT4G35500	+	protein_coding_gene	Symbols: | Protein kinase superfamily protein | chr4:16857475-16859407 FORWARD LENGTH=438	NONE	NONE	NONE	NONE	NONE
Chr5:951375-951899	hypo	0	10	NONE	NONE	NONE	NONE	NONE	NONE	AT5G03670-AT5G03680	NONE	NONE
Chr5:2655900-2656424	hypo	0	16	NONE	NONE	NONE	NONE	NONE	NONE	AT5G08250-AT5G08260	NONE	NONE
Chr5:3910425-3910874	hypo	0	9	AT5G12090	+	protein_coding_gene	Symbols: | Protein kinase superfamily protein | chr5:3909703-3910877 FORWARD LENGTH=369	NONE	NONE	NONE	NONE	NONE
Chr5:5313975-5314424	hypo	0	11	AT5G16260	+	protein_coding_gene	Symbols: ELF9 | RNA binding (RRM/RBD/RNP motifs) family protein | chr5:5311363-5315496 FORWARD LENGTH=519	NONE	NONE	NONE	NONE	NONE
Chr5:6996975-6997349	hypo	0	7	NONE	NONE	NONE	NONE	NONE	NONE	AT5G20670-AT5G20680	NONE	NONE
Chr5:7299600-7299974	hypo	0	10	NONE	NONE	NONE	NONE	NONE	NONE	AT5G22040-AT5G22044	NONE	NONE
Chr5:7757100-7757549	hypo	0	9	NONE	NONE	NONE	NONE	AT5TE28070	RC/Helitron	NONE	NONE	NONE
Chr5:8290050-8290649	hypo	0	17	NONE	NONE	NONE	NONE	AT5TE29975|AT5TE29980	RC/Helitron;RathE2_cons	NONE	NONE	NONE
Chr5:9550800-9551324	hypo	0	10	NONE	NONE	NONE	NONE	NONE	NONE	AT5G27140-AT5G27150	NONE	NONE
Chr5:10127550-10128074	hypo	0	7	NONE	NONE	NONE	NONE	NONE	NONE	AT5G28143-AT5G28145	NONE	NONE
Chr5:10505700-10505999	hypo	0	7	NONE	NONE	NONE	NONE	AT5TE38300|AT5TE38305|AT5TE38310	RC/Helitron;RC/Helitron;RC/Helitron	NONE	NONE	NONE
Chr5:10631325-10631699	hypo	0	10	NONE	NONE	NONE	NONE	NONE	NONE	AT5G28625-AT5G28626	NONE	NONE
Chr5:11019000-11019299	hypo	0	10	NONE	NONE	NONE	NONE	NONE	NONE	AT5G28993-AT5G28996	NONE	NONE
Chr5:11640825-11641124	hypo	0	8	NONE	NONE	NONE	NONE	AT5TE42005	RC/Helitron	NONE	NONE	NONE
Chr5:12261000-12261674	hypo	0	26	NONE	NONE	NONE	NONE	AT5TE43555|AT5TE43560	RC/Helitron;RC/Helitron	NONE	NONE	NONE
Chr5:12394875-12395549	hypo	0	25	NONE	NONE	NONE	NONE	AT5TE43970	RC/Helitron	NONE	NONE	NONE
Chr5:12678525-12678899	hypo	0	7	NONE	NONE	NONE	NONE	NONE	NONE	AT5G33398-AT5G33399	NONE	NONE
Chr5:13552650-13553174	hypo	0	8	AT5G35339	+	pseudogene	pseudogene	AT5TE48130	RC/Helitron	NONE	NONE	NONE
Chr5:13823775-13824224	hypo	0	9	NONE	NONE	NONE	NONE	NONE	NONE	AT5G35615-AT5G35620	NONE	NONE
Chr5:13883175-13883624	hypo	0	13	NONE	NONE	NONE	NONE	AT5TE49475	RC/Helitron	NONE	NONE	NONE
Chr5:14280975-14281274	hypo	0	7	NONE	NONE	NONE	NONE	AT5TE51035	RC/Helitron	NONE	NONE	NONE
Chr5:15710700-15710999	hypo	0	11	NONE	NONE	NONE	NONE	NONE	NONE	AT5G39230-AT5G39240	NONE	NONE
Chr5:15741975-15742574	hypo	0	22	NONE	NONE	NONE	NONE	NONE	NONE	AT5G39310-AT5G39320	NONE	NONE
Chr5:15873525-15873899	hypo	0	13	AT5G39645	-	protein_coding_gene	Symbols: | Defensin-like (DEFL) family protein | chr5:15873392-15873680 REVERSE LENGTH=61	NONE	NONE	NONE	NONE	NONE
Chr5:15892275-15892799	hypo	0	10	NONE	NONE	NONE	NONE	AT5TE57390	DNA	NONE	NONE	NONE
Chr5:16240425-16240724	hypo	0	7	NONE	NONE	NONE	NONE	NONE	NONE	AT5G40545-AT5G40550	NONE	NONE
Chr5:17026200-17026649	hypo	0	10	NONE	NONE	NONE	NONE	AT5TE61450|AT5TE61455	RC/Helitron;DNA/MuDR	NONE	NONE	NONE
Chr5:17027325-17027774	hypo	0	7	NONE	NONE	NONE	NONE	AT5TE61460|AT5TE61465	DNA;RC/Helitron	NONE	NONE	NONE
Chr5:17728950-17729249	hypo	0	8	NONE	NONE	NONE	NONE	NONE	NONE	AT5G44050-AT5G44060	NONE	NONE
Chr5:19154025-19154324	hypo	0	7	NONE	NONE	NONE	NONE	AT5TE68925	RC/Helitron	NONE	NONE	NONE
Chr5:19280025-19280399	hypo	0	11	NONE	NONE	NONE	NONE	NONE	NONE	AT5G47520-AT5G47530	NONE	NONE
Chr5:19409025-19409474	hypo	0	9	AT5G47940	-	protein_coding_gene	Symbols: | unknown protein; Has 1807 Blast hits to 1807 proteins in 277 species: Archae - 0; Bacteria - 0; Metazoa - 736; Fungi - 347; Plants - 385; Viruses - 0; Other Eukaryotes - 339 (source: NCBI BLink). | chr5:19409407-19411893 REVERSE LENGTH=749	AT5TE69820|AT5TE69825	RC/Helitron;RC/Helitron	NONE	NONE	NONE
Chr5:21013950-21014474	hypo	0	13	NONE	NONE	NONE	NONE	AT5TE75700	DNA/MuDR	NONE	NONE	OVERLAP
Chr5:21059025-21059399	hypo	0	9	NONE	NONE	NONE	NONE	NONE	NONE	AT5G51812-AT5G51820	NONE	NONE
Chr5:21224025-21224849	hypo	0	27	NONE	NONE	NONE	NONE	NONE	NONE	AT5G52272-AT5G52280	NONE	NONE
Chr5:22253400-22253924	hypo	0	7	NONE	NONE	NONE	NONE	AT5TE80100	RC/Helitron	NONE	NONE	NONE
Chr5:22882800-22883174	hypo	0	11	AT5G56510	+	protein_coding_gene	Symbols: APUM12, PUM12 | pumilio 12 | chr5:22881721-22883842 FORWARD LENGTH=596	NONE	NONE	NONE	NONE	NONE
Chr5:26317800-26318099	hypo	0	7	AT5G65780	+	protein_coding_gene	Symbols: ATBCAT-5 | branched-chain amino acid aminotransferase 5 / branched-chain amino acid transaminase 5 (BCAT5) | chr5:26316418-26318585 FORWARD LENGTH=415	NONE	NONE	NONE	NONE	NONE
